# Supplementary material for: A comprehensive analysis of transcriptomic data for comparison of plants with different photosynthetic pathways in response to drought stress
Source: PLoS One. 2023 Jun 27;18(6):e0287761. doi: 10.1371/journal.pone.0287761 (PMC10298789; doi:10.1371/journal.pone.0287761)
Supplement: S1 Table — (XLSX) [file pone.0287761.s004.xlsx]

## Sheet: Sheet1
S1 Table. Characteristics of the individual RNA-Seq studies analyzed in this study
Crop	type	Accession	Platform	Tissue	BioProject Accession
Triticum aestivum	C3	SRP110211	Illumina HiSeq 2500	leaf	PRJNA391522
Triticum aestivum	C3	SRP045409	Illumina HiSeq 2000	leaf	PRJNA257938
Triticum aestivum	C3	SRP101470	Illumina HiSeq 4000	leaf	PRJNA378325
Hordeum vulgare	C3	ERP107297	Illumina HiSeq 2000	leaf	PRJEB25386
Rice	C3	SRP071248	Illumina HiSeq 2000	leaf	PRJNA314526
Rice	C3	SRP042233	Illumina HiSeq 2000	leaf	PRJNA248474
maize	C4	SRP135093	Illumina HiSeq3000	leaf	PRJNA438000
maize	C4	SRP106756	Illumina HiSeq 2500	leaf	PRJNA385354
Sorghum bicolor	C4	SRP057095	Illumina HiSeq 2500	leaf	PRJNA276167
