# Supplementary material for: A comprehensive analysis of transcriptomic data for comparison of plants with different photosynthetic pathways in response to drought stress
Source: PLoS One. 2023 Jun 27;18(6):e0287761. doi: 10.1371/journal.pone.0287761 (PMC10298789; doi:10.1371/journal.pone.0287761)
Supplement: S2 Table — (XLSX) [file pone.0287761.s005.xlsx]

## Sheet: Sheet4
S2 Table. List of primers
plant	gene name	name	sequence(5' → 3')
Sunflower	ferredoxin	Hann-Fer-F	TACCATACTCATGCAGGGCC
		Hann-Fer-R	AAGCCATACAAGTGAGCACC
Sunflower	HVA22 Like protein	Hann-HVA-F	CAGGGGAGCTGCGTTTATCT
		Hann-HVA-R	GACTTGTGAACACCCCCACC
Sunflower	GAPB	Hann-GAPB-F	GCAAGCTGAAGAACCAACCA
		Hann-GAPB-R	TTGGTAGAGCAGTGGGAAGG
Sunflower	SPS	Hann-SPS-F	TATGGACGGTGAAACCGAAGG
		Hann-SPS-R	ACGACACTCCCCGAATGCT
Sunflower	actin	Hann-ACT-F	AGCTGCTGGTATTCACGAGACC
		Hann-ACT-R	TCGATCCTCCGATCCAGACACTG
Artemisia	ferredoxin	Aa-Fer-F	TCATGCAGAGCTGGTTCTTG
		Aa-Fer-R	CATGTCAAGACCCAACCAGC
Artemisia	HVA22 Like protein	Aa-HVA-F	AGTGCTGCCACAGTTCAGAG
		Aa-HVA-R	GAAGACGACGATCCGTACCC
Artemisia	GAPB	Aa-GAPB-F	CGACAGTGGTGGTGTCAAGA
		Aa-GAPB-R	GAGGATCACGGCTGGAAACA
Artemisia	SPS	Aa-SPS-F	GCGTAGGATAGAGGCTGAGG
		Aa-SPS-R	CCATAACAGCTCACGTTCCG
Artemisia	actin	Aa-ACT-F	CCCCTGCTATGTATGTTGCCA
		Aa-ACT-R	CGCTCGGTAAGGATCTTCATCA
