# Supplementary material for: A comprehensive analysis of transcriptomic data for comparison of plants with different photosynthetic pathways in response to drought stress
Source: PLoS One. 2023 Jun 27;18(6):e0287761. doi: 10.1371/journal.pone.0287761 (PMC10298789; doi:10.1371/journal.pone.0287761)
Supplement: S3 Table — (XLSX) [file pone.0287761.s006.xlsx]

## Sheet: C3-metagenes
S3 Table. List of the identified DEGs by meta- analysis in C3 plants group
Gene ID	FDR	Expression	Gene name	Description
AT1G01630	0.0200141	down	AT1G01630	Sec14p-like phosphatidylinositol transfer family protein
AT1G02910	0.0467023	down	LPA1	LPA1; tetratricopeptide repeat (TPR)-containing protein
AT1G03160	0.00688261	down	FZL	FZL; FZO-like protein
AT1G04420	0.00150556	down	AT1G04420	NAD(P)-linked oxidoreductase superfamily protein
AT1G04920	0.0318222	down	SPS3F	SPS3F; sucrose phosphate synthase 3F
AT1G05140	0.00373364	down	AT1G05140	Peptidase M50 family protein
AT1G05190	0.0450959	down	emb2394	emb2394; Ribosomal protein L6 family
AT1G05620	0.0360248	down	URH2	URH2; uridine-ribohydrolase 2
AT1G06680	4.06e-19	down	PSBP-1	PSBP-1; photosystem II subunit P-1
AT1G07180	0.0270795	down	NDA1	NDA1; alternative NAD(P)H dehydrogenase 1
AT1G07700	0.000112	down	AT1G07700	Thioredoxin superfamily protein
AT1G09340	4.06e-19	down	CRB	CRB; chloroplast RNA binding protein
AT1G09940	0.00152717	down	HEMA2	HEMA2; Glutamyl-tRNA reductase family protein
AT1G11720	0.0388104	down	SS3	SS3; starch synthase 3
AT1G11755	0.0181625	down	LEW1	LEW1; Undecaprenyl pyrophosphate synthetase family protein
AT1G11860	4.06e-19	down	AT1G11860	Glycine cleavage T-protein family
AT1G12250	0.00738627	down	AT1G12250	Pentapeptide repeat-containing protein
AT1G14345	0.0347975	down	AT1G14345	NAD(P)-linked oxidoreductase superfamily protein
AT1G15290	4.06e-19	down	AT1G15290	Tetratricopeptide repeat (TPR)-like superfamily protein
AT1G15820	4.06e-19	down	LHCB6	LHCB6; light harvesting complex photosystem II subunit 6
AT1G15980	4.06e-19	down	PnsB1	PnsB1; NDH-dependent cyclic electron flow 1
AT1G16720	4.06e-19	down	HCF173	HCF173; high chlorophyll fluorescence phenotype 173
AT1G16880	4.06e-19	down	ACR11	ACR11; uridylyltransferase-like protein
AT1G17050	0.00396347	down	SPS2	SPS2; solanesyl diphosphate synthase 2
AT1G17220	3.77e-05	down	FUG1	FUG1; Translation initiation factor 2, small GTP-binding protein
AT1G18180	0.00706061	down	AT1G18180	3-oxo-5-alpha-steroid 4-dehydrogenase (DUF1295)
AT1G19150	0.00171505	down	Lhca6	Lhca6; PSI type II chlorophyll a/b-binding protein (Lhca2*1)
AT1G19920	4.06e-19	down	APS2	APS2; Pseudouridine synthase/archaeosine transglycosylase-like family protein
AT1G23010	0.0411631	down	LPR1	LPR1; Cupredoxin superfamily protein
AT1G23090	0.0274919	down	AST91	AST91; sulfate transporter 91
AT1G29070	0.00375349	down	AT1G29070	Ribosomal protein L34
AT1G31800	0.0329022	down	CYP97A3	CYP97A3; cytochrome P450, family 97, subfamily A, polypeptide 3
AT1G32060	4.06e-19	down	PRK	PRK; phosphoribulokinase
AT1G32080	2.04e-05	down	LrgB	LrgB; membrane protein
AT1G32220	0.00446847	down	AT1G32220	NAD(P)-binding Rossmann-fold superfamily protein
AT1G32540	0.00291219	down	LOL1	LOL1; lsd one like 1
AT1G32900	0.00434091	down	GBSS1	GBSS1; UDP-Glycosyltransferase superfamily protein
AT1G33990	0.0492444	down	MES14	MES14; methyl esterase 14
AT1G34300	0.000531034	down	AT1G34300	lectin protein kinase family protein
AT1G35680	0.000923077	down	RPL21C	RPL21C; Ribosomal protein L21
AT1G42680	0.0077438	down	AT1G42680	P-loop containing nucleoside triphosphate hydrolases superfamily protein
AT1G42970	4.06e-19	down	GAPB	GAPB; glyceraldehyde-3-phosphate dehydrogenase B subunit
AT1G43670	4.06e-19	down	FBP	FBP; Inositol monophosphatase family protein
AT1G44446	4.06e-19	down	CH1	CH1; Pheophorbide a oxygenase family protein with Rieske 2Fe-2S domain-containing protein
AT1G44575	4.06e-19	down	NPQ4	NPQ4; Chlorophyll A-B binding family protein
AT1G48350	0.00373364	down	EMB3105	EMB3105; Ribosomal L18p/L5e family protein
AT1G48470	0.0153457	down	GLN1;5	GLN1;5; glutamine synthetase 1;5
AT1G50600	0.00131176	down	SCL5	SCL5; scarecrow-like 5
AT1G52510	0.000311594	down	AT1G52510	alpha/beta-Hydrolases superfamily protein
AT1G52870	4.06e-19	down	AT1G52870	Peroxisomal membrane 22 kDa (Mpv17/PMP22) family protein
AT1G53240	0.0329022	down	mMDH1	mMDH1; Lactate/malate dehydrogenase family protein
AT1G54500	0.0256879	down	AT1G54500	Rubredoxin-like superfamily protein
AT1G54780	4.06e-19	down	TLP18.3	TLP18.3; thylakoid lumen 18.3 kDa protein
AT1G55480	4.06e-19	down	ZKT	ZKT; protein containing PDZ domain, a K-box domain, and a TPR region
AT1G56500	4.06e-19	down	AT1G56500	haloacid dehalogenase-like hydrolase family protein
AT1G56560	0.0376043	down	A/N-InvA	A/N-InvA; Plant neutral invertase family protein
AT1G57770	0.00135088	down	AT1G57770	FAD/NAD(P)-binding oxidoreductase family protein
AT1G60950	4.06e-19	down	FED A	FED_A; 2Fe-2S ferredoxin-like superfamily protein
AT1G61590	7.69e-05	down	AT1G61590	Protein kinase superfamily protein
AT1G62250	0.00022963	down	AT1G62250	orotidine 5'-phosphate decarboxylase
AT1G62750	4.06e-19	down	SCO1	SCO1; Translation elongation factor EFG/EF2 protein
AT1G62960	0.0204545	down	ACS10	ACS10; ACC synthase 10
AT1G63480	0.00269154	down	AT1G63480	AT hook motif DNA-binding family protein
AT1G64625	0.000901316	down	AT1G64625	Serine/threonine-protein kinase WNK (With No Lysine)-like protein
AT1G64680	4.06e-19	down	AT1G64680	beta-carotene isomerase D27
AT1G64770	0.00774486	down	PnsB2	PnsB2; NDH-dependent cyclic electron flow 1
AT1G64860	0.00548458	down	SIGA	SIGA; sigma factor A
AT1G67700	0.00143103	down	AT1G67700	multidrug resistance protein
AT1G68010	4.06e-19	down	HPR	HPR; hydroxypyruvate reductase
AT1G68830	0.00532889	down	STN7	STN7; Serine/Threonine kinase domain protein
AT1G69610	4.06e-19	down	AT1G69610	zinc finger FYVE domain protein, putative (DUF1666)
AT1G69740	0.0422908	down	HEMB1	HEMB1; Aldolase superfamily protein
AT1G70580	4.06e-19	down	AOAT2	AOAT2; alanine-2-oxoglutarate aminotransferase 2
AT1G70610	0.0256801	down	ABCB26	ABCB26; transporter associated with antigen processing protein 1
AT1G71500	7.69e-05	down	AT1G71500	Rieske (2Fe-2S) domain-containing protein
AT1G71810	0.0273377	down	AT1G71810	Protein kinase superfamily protein
AT1G72610	9.17e-05	down	GER1	GER1; germin-like protein 1
AT1G73060	0.00022963	down	LPA3	LPA3; Low PSII Accumulation 3
AT1G73660	0.0115176	down	AT1G73660	protein tyrosine kinase family protein
AT1G74470	4.06e-19	down	AT1G74470	Pyridine nucleotide-disulfide oxidoreductase family protein
AT1G74640	0.00396347	down	AT1G74640	alpha/beta-Hydrolases superfamily protein
AT1G74730	0.0179231	down	AT1G74730	transmembrane protein, putative (DUF1118)
AT1G74880	0.00022963	down	NdhO	NdhO; NAD(P)H:plastoquinone dehydrogenase complex subunit O
AT1G74970	0.0446239	down	RPS9	RPS9; ribosomal protein S9
AT1G75180	0.0272961	down	AT1G75180	Erythronate-4-phosphate dehydrogenase family protein
AT1G75210	0.0179382	down	AT1G75210	HAD-superfamily hydrolase, subfamily IG, 5'-nucleotidase
AT1G76080	2.04e-05	down	CDSP32	CDSP32; chloroplastic drought-induced stress protein of 32 kD
AT1G76450	0.0189359	down	AT1G76450	Photosystem II reaction center PsbP family protein
AT1G77090	0.0115194	down	AT1G77090	thylakoid lumenal protein (Mog1/PsbP/DUF1795-like photosystem II reaction center PsbP family protein)
AT1G77590	0.0467787	down	LACS9	LACS9; long chain acyl-CoA synthetase 9
AT1G77760	4.06e-19	down	NIA1	NIA1; nitrate reductase 1
AT1G79850	0.000357143	down	RPS17	RPS17; ribosomal protein S17
AT1G80380	7.69e-05	down	AT1G80380	P-loop containing nucleoside triphosphate hydrolases superfamily protein
AT1G80840	0.00106173	down	WRKY40	WRKY40; WRKY DNA-binding protein 40
AT2G01830	0.0477422	down	WOL	WOL; CHASE domain containing histidine kinase protein
AT2G05100	4.06e-19	down	LHCB2.1	LHCB2.1; photosystem II light harvesting complex protein 2.1
AT2G12200	0.00745798	down	AT2G12200	P-loop containing nucleoside triphosphate hydrolases superfamily protein
AT2G15620	0.000541096	down	NIR1	NIR1; nitrite reductase 1
AT2G17560	4.06e-19	down	HMGB4	HMGB4; high mobility group B4
AT2G19330	0.0133245	down	PIRL6	PIRL6; plant intracellular ras group-related LRR 6
AT2G20570	7.14e-05	down	GPRI1	GPRI1; GBF's pro-rich region-interacting factor 1
AT2G21170	4.06e-19	down	TIM	TIM; triosephosphate isomerase
AT2G21280	0.000235294	down	SULA	SULA; NAD(P)-binding Rossmann-fold superfamily protein
AT2G21530	0.00152717	down	AT2G21530	SMAD/FHA domain-containing protein
AT2G24090	0.00011811	down	PRPL35	PRPL35; Ribosomal protein L35
AT2G24270	4.06e-19	down	ALDH11A3	ALDH11A3; aldehyde dehydrogenase 11A3
AT2G26280	0.0233114	down	CID7	CID7; CTC-interacting domain 7
AT2G26690	0.0142434	down	AT2G26690	Major facilitator superfamily protein
AT2G28800	0.000923077	down	ALB3	ALB3; 63 kDa inner membrane family protein
AT2G28880	0.0199682	down	emb1997	emb1997; para-aminobenzoate (PABA) synthase family protein
AT2G29720	0.04305	down	CTF2B	CTF2B; FAD/NAD(P)-binding oxidoreductase family protein
AT2G30170	0.0157206	down	PBCP	PBCP; Protein phosphatase 2C family protein
AT2G30390	0.0093506	down	FC2	FC2; ferrochelatase 2
AT2G30440	0.0394802	down	TPP	TPP; thylakoid processing peptide
AT2G30520	2.04e-05	down	RPT2	RPT2; Phototropic-responsive NPH3 family protein
AT2G30950	0.0419226	down	VAR2	VAR2; FtsH extracellular protease family
AT2G31200	0.0233114	down	ADF6	ADF6; actin depolymerizing factor 6
AT2G31880	4.06e-19	down	SOBIR1	SOBIR1; Leucine-rich repeat protein kinase family protein
AT2G32950	0.012084	down	COP1	COP1; Transducin/WD40 repeat-like superfamily protein
AT2G33450	3.77e-05	down	PRPL28	PRPL28; Ribosomal L28 family
AT2G33800	0.00762241	down	EMB3113	EMB3113; Ribosomal protein S5 family protein
AT2G34420	4.06e-19	down	LHB1B2	LHB1B2; photosystem II light harvesting complex protein B1B2
AT2G34940	0.04305	down	VSR5	VSR5; VACUOLAR SORTING RECEPTOR 5
AT2G35370	4.06e-19	down	GDCH	GDCH; glycine decarboxylase complex H
AT2G36950	0.0117577	down	AT2G36950	Heavy metal transport/detoxification superfamily protein
AT2G37240	0.0115194	down	AT2G37240	Thioredoxin superfamily protein
AT2G38140	0.0418855	down	PSRP4	PSRP4; plastid-specific ribosomal protein 4
AT2G39190	0.00110303	down	ATATH8	ATATH8; Protein kinase superfamily protein
AT2G39450	0.00334123	down	MTP11	MTP11; Cation efflux family protein
AT2G39730	4.06e-19	down	RCA	RCA; rubisco activase
AT2G40540	0.00879839	down	KT2	KT2; potassium transporter 2
AT2G41040	2.94e-05	down	AT2G41040	S-adenosyl-L-methionine-dependent methyltransferases superfamily protein
AT2G41250	0.00210825	down	AT2G41250	Haloacid dehalogenase-like hydrolase (HAD) superfamily protein
AT2G41680	0.011908	down	NTRC	NTRC; NADPH-dependent thioredoxin reductase C
AT2G43430	0.0431491	down	GLX2-1	GLX2-1; glyoxalase 2-1
AT2G43560	0.00113773	down	AT2G43560	FKBP-like peptidyl-prolyl cis-trans isomerase family protein
AT2G45670	0.049958	down	AT2G45670	calcineurin B subunit-like protein
AT2G46100	0.00745798	down	AT2G46100	Nuclear transport factor 2 (NTF2) family protein
AT2G46370	0.00280693	down	JAR1	JAR1; Auxin-responsive GH3 family protein
AT2G46830	4.06e-19	down	CCA1	CCA1; circadian clock associated 1
AT2G47000	7.14e-05	down	ABCB4	ABCB4; ATP binding cassette subfamily B4
AT2G47245	0.00948617	down	AT2G47245	long chain acyl-CoA synthetase
AT3G01480	5.45e-05	down	CYP38	CYP38; cyclophilin 38
AT3G01550	0.0235414	down	PPT2	PPT2; phosphoenolpyruvate (pep)/phosphate translocator 2
AT3G03910	0.0272961	down	GDH3	GDH3; glutamate dehydrogenase 3
AT3G06483	0.000923077	down	PDK	PDK; pyruvate dehydrogenase kinase
AT3G07270	0.00150556	down	AT3G07270	GTP cyclohydrolase I
AT3G07700	0.0241575	down	AT3G07700	Protein kinase superfamily protein
AT3G08840	0.00202618	down	AT3G08840	D-alanine-D-alanine ligase family
AT3G08940	4.06e-19	down	LHCB4.2	LHCB4.2; light harvesting complex photosystem II
AT3G10420	0.000943038	down	SPD1	SPD1; P-loop containing nucleoside triphosphate hydrolases superfamily protein
AT3G10985	0.00326667	down	SAG20	SAG20; senescence associated gene 20
AT3G11630	4.06e-19	down	AT3G11630	Thioredoxin superfamily protein
AT3G12780	4.06e-19	down	PGK1	PGK1; phosphoglycerate kinase 1
AT3G14420	0.00240816	down	GOX1	GOX1; Aldolase-type TIM barrel family protein
AT3G14770	0.00106173	down	SWEET2	SWEET2; Nodulin MtN3 family protein
AT3G15354	0.000131783	down	SPA3	SPA3; SPA1-related 3
AT3G15520	0.0179891	down	AT3G15520	Cyclophilin-like peptidyl-prolyl cis-trans isomerase family protein
AT3G16150	4.06e-19	down	ASPGB1	ASPGB1; N-terminal nucleophile aminohydrolases (Ntn hydrolases) superfamily protein
AT3G16250	9.84e-05	down	PnsB3	PnsB3; NDH-dependent cyclic electron flow 1
AT3G17470	0.00247475	down	CRSH	CRSH; Ca2+-activated RelA/spot-like protein
AT3G18200	0.0156052	down	UMAMIT4	UMAMIT4; nodulin MtN21 /EamA-like transporter family protein
AT3G18290	0.0477422	down	BTS	BTS; zinc finger protein-like protein
AT3G18890	4.06e-19	down	Tic62	Tic62; NAD(P)-binding Rossmann-fold superfamily protein
AT3G20140	0.000475524	down	CYP705A23	CYP705A23; cytochrome P450, family 705, subfamily A, polypeptide 23
AT3G21500	0.00144	down	DXPS1	DXPS1; 1-deoxy-D-xylulose 5-phosphate synthase 1
AT3G21870	0.00780738	down	CYCP2;1	CYCP2;1; cyclin p2;1
AT3G23400	0.00862348	down	FIB4	FIB4; Plastid-lipid associated protein PAP / fibrillin family protein
AT3G23700	4.06e-19	down	AT3G23700	Nucleic acid-binding proteins superfamily
AT3G24190	0.0310547	down	AT3G24190	Protein kinase superfamily protein
AT3G25070	0.0492444	down	RIN4	RIN4; RPM1 interacting protein 4
AT3G26570	0.00150556	down	PHT2;1	PHT2;1; phosphate transporter 2;1
AT3G26650	4.06e-19	down	GAPA	GAPA; glyceraldehyde 3-phosphate dehydrogenase A subunit
AT3G26900	0.00152717	down	SKL1	SKL1; shikimate kinase like 1
AT3G27820	0.00786939	down	MDAR4	MDAR4; monodehydroascorbate reductase 4
AT3G27830	0.00745532	down	RPL12-A	RPL12-A; ribosomal protein L12-A
AT3G27925	0.0270795	down	DEG1	DEG1; DegP protease 1
AT3G46480	0.000531034	down	AT3G46480	2-oxoglutarate (2OG) and Fe(II)-dependent oxygenase superfamily protein
AT3G46930	0.035795	down	AT3G46930	Protein kinase superfamily protein
AT3G48360	0.00119048	down	BT2	BT2; BTB and TAZ domain protein 2
AT3G48420	4.06e-19	down	AT3G48420	Haloacid dehalogenase-like hydrolase (HAD) superfamily protein
AT3G48990	4.06e-19	down	AAE3	AAE3; AMP-dependent synthetase and ligase family protein
AT3G50820	4.06e-19	down	PSBO2	PSBO2; photosystem II subunit O-2
AT3G53260	0.0239175	down	PAL2	PAL2; phenylalanine ammonia-lyase 2
AT3G54050	4.06e-19	down	HCEF1	HCEF1; high cyclic electron flow 1
AT3G54210	0.00675546	down	AT3G54210	Ribosomal protein L17 family protein
AT3G54990	4.06e-19	down	SMZ	SMZ; Integrase-type DNA-binding superfamily protein
AT3G55800	4.06e-19	down	SBPASE	SBPASE; sedoheptulose-bisphosphatase
AT3G55980	0.00113773	down	SZF1	SZF1; salt-inducible zinc finger 1
AT3G56140	0.00210825	down	AT3G56140	DUF399 family protein, putative (DUF399 and DUF3411)
AT3G56290	9.84e-05	down	AT3G56290	potassium transporter
AT3G56650	0.0318222	down	PPD6	PPD6; thylakoid lumenal protein (Mog1/PsbP/DUF1795-like photosystem II reaction center PsbP family protein)
AT3G56940	4.06e-19	down	CRD1	CRD1; dicarboxylate diiron protein, putative (Crd1)
AT3G58060	0.0425592	down	AT3G58060	Cation efflux family protein
AT3G59060	0.0022718	down	PIL6	PIL6; phytochrome interacting factor 3-like 6
AT3G59780	4.06e-19	down	AT3G59780	Rhodanese/Cell cycle control phosphatase superfamily protein
AT3G60750	4.06e-19	down	AT3G60750	Transketolase
AT3G61440	2.94e-05	down	CYSC1	CYSC1; cysteine synthase C1
AT3G61470	4.06e-19	down	LHCA2	LHCA2; photosystem I light harvesting complex protein
AT3G62420	0.000785235	down	BZIP53	BZIP53; basic region/leucine zipper motif 53
AT3G63140	4.06e-19	down	CSP41A	CSP41A; chloroplast stem-loop binding protein of 41 kDa
AT3G63490	0.0093506	down	EMB3126	EMB3126; Ribosomal protein L1p/L10e family
AT3G63520	0.00011811	down	CCD1	CCD1; carotenoid cleavage dioxygenase 1
AT4G00370	0.00179787	down	ANTR2	ANTR2; Major facilitator superfamily protein
AT4G00570	0.000248175	down	NAD-ME2	NAD-ME2; NAD-dependent malic enzyme 2
AT4G01050	4.06e-19	down	TROL	TROL; thylakoid rhodanese-like protein
AT4G01800	0.00269154	down	AGY1	AGY1; Albino or Glassy Yellow 1
AT4G02260	0.0492444	down	RSH1	RSH1; RELA/SPOT homolog 1
AT4G02770	4.06e-19	down	PSAD-1	PSAD-1; photosystem I subunit D-1
AT4G03280	4.06e-19	down	PETC	PETC; photosynthetic electron transfer C
AT4G04850	9.17e-05	down	KEA3	KEA3; K+ efflux antiporter 3
AT4G05090	0.0419226	down	AT4G05090	Inositol monophosphatase family protein
AT4G08920	0.0115194	down	CRY1	CRY1; cryptochrome 1
AT4G09010	4.06e-19	down	TL29	TL29; ascorbate peroxidase 4
AT4G09350	2.04e-05	down	NdhT	NdhT; Chaperone DnaJ-domain superfamily protein
AT4G09620	0.0300874	down	AT4G09620	Mitochondrial transcription termination factor family protein
AT4G10300	0.00172193	down	AT4G10300	RmlC-like cupins superfamily protein
AT4G10340	4.06e-19	down	LHCB5	LHCB5; light harvesting complex of photosystem II 5
AT4G11110	3.77e-05	down	SPA2	SPA2; SPA1-related 2
AT4G12830	0.0190638	down	AT4G12830	alpha/beta-Hydrolases superfamily protein
AT4G13040	0.0179382	down	AT4G13040	Integrase-type DNA-binding superfamily protein
AT4G13345	0.000131783	down	MEE55	MEE55; Serinc-domain containing serine and sphingolipid biosynthesis protein
AT4G13500	0.00179894	down	AT4G13500	transmembrane protein
AT4G14690	0.00166486	down	ELIP2	ELIP2; Chlorophyll A-B binding family protein
AT4G15210	0.0185197	down	BAM5	BAM5; beta-amylase 5
AT4G15530	4.06e-19	down	PPDK	PPDK; pyruvate orthophosphate dikinase
AT4G16410	0.0419226	down	AT4G16410	transmembrane protein
AT4G17600	0.0116757	down	LIL3:1	LIL3:1; Chlorophyll A-B binding family protein
AT4G17740	0.0343437	down	AT4G17740	Peptidase S41 family protein
AT4G17790	0.0399667	down	AT4G17790	SNARE associated Golgi protein family
AT4G18810	5.45e-05	down	AT4G18810	NAD(P)-binding Rossmann-fold superfamily protein
AT4G19660	0.0274919	down	NPR4	NPR4; NPR1-like protein 4
AT4G20070	4.06e-19	down	AAH	AAH; allantoate amidohydrolase
AT4G20360	4.06e-19	down	RABE1b	RABE1b; RAB GTPase homolog E1B
AT4G21990	4.06e-19	down	APR3	APR3; APS reductase 3
AT4G22890	4.06e-19	down	PGR5-LIKE A	PGR5-LIKE_A; PGR5-LIKE A
AT4G24020	0.00383333	down	NLP7	NLP7; NIN like protein 7
AT4G24380	0.000161538	down	AT4G24380	dihydrofolate reductase
AT4G24810	0.00739316	down	AT4G24810	Protein kinase superfamily protein
AT4G25130	0.0241706	down	PMSR4	PMSR4; peptide met sulfoxide reductase 4
AT4G25290	9.17e-05	down	AT4G25290	DNA photolyase
AT4G25434	0.000923077	down	NUDT10	NUDT10; nudix hydrolase homolog 10
AT4G26160	0.00459641	down	ACHT1	ACHT1; atypical CYS HIS rich thioredoxin 1
AT4G27450	0.0242245	down	AT4G27450	aluminum induced protein with YGL and LRDR motifs
AT4G27550	0.00655702	down	TPS4	TPS4; trehalose-6-phosphatase synthase S4
AT4G28080	0.000167939	down	AT4G28080	Tetratricopeptide repeat (TPR)-like superfamily protein
AT4G30950	0.00249246	down	FAD6	FAD6; fatty acid desaturase 6
AT4G31390	4.06e-19	down	ACDO1	ACDO1; Protein kinase superfamily protein
AT4G31870	0.00536726	down	GPX7	GPX7; glutathione peroxidase 7
AT4G32010	0.0142612	down	HSL1	HSL1; HSI2-like 1
AT4G32690	0.00319711	down	GLB3	GLB3; hemoglobin 3
AT4G33300	0.00326667	down	ADR1-L1	ADR1-L1; ADR1-like 1
AT4G34120	0.00193158	down	LEJ1	LEJ1; Cystathionine beta-synthase (CBS) family protein
AT4G34710	5.45e-05	down	ADC2	ADC2; arginine decarboxylase 2
AT4G36530	2.94e-05	down	AT4G36530	alpha/beta-Hydrolases superfamily protein
AT4G36870	0.00107975	down	BLH2	BLH2; BEL1-like homeodomain 2
AT4G38880	0.00150556	down	ASE3	ASE3; GLN phosphoribosyl pyrophosphate amidotransferase 3
AT4G38960	4.06e-19	down	BBX19	BBX19; B-box type zinc finger family protein
AT4G38970	4.06e-19	down	FBA2	FBA2; fructose-bisphosphate aldolase 2
AT4G39710	0.00285222	down	PnsL4	PnsL4; FK506-binding protein 16-2
AT4G39970	1.08e-05	down	AT4G39970	Haloacid dehalogenase-like hydrolase (HAD) superfamily protein
AT5G01240	0.0458203	down	LAX1	LAX1; like AUXIN RESISTANT 1
AT5G01850	0.0394802	down	AT5G01850	Protein kinase superfamily protein
AT5G02120	0.00492411	down	OHP	OHP; one helix protein
AT5G03880	0.00315942	down	AT5G03880	Thioredoxin family protein
AT5G04140	4.06e-19	down	GLU1	GLU1; glutamate synthase 1
AT5G04590	4.06e-19	down	SIR	SIR; sulfite reductase
AT5G06300	0.00137791	down	LOG7	LOG7; Putative lysine decarboxylase family protein
AT5G08360	0.031	down	AT5G08360	Stu1, putative (DUF789)
AT5G08370	0.00941667	down	AGAL2	AGAL2; alpha-galactosidase 2
AT5G09330	0.00799187	down	NAC082	NAC082; NAC domain containing protein 82
AT5G09650	0.00110303	down	PPa6	PPa6; pyrophosphorylase 6
AT5G09660	4.06e-19	down	PMDH2	PMDH2; peroxisomal NAD-malate dehydrogenase 2
AT5G09820	0.0343437	down	AT5G09820	Plastid-lipid associated protein PAP / fibrillin family protein
AT5G10170	4.06e-19	down	MIPS3	MIPS3; myo-inositol-1-phosphate synthase 3
AT5G11060	0.00106173	down	KNAT4	KNAT4; homeobox protein knotted-1-like 4
AT5G12470	0.00210825	down	AT5G12470	UvrABC system C protein, putative (DUF3411)
AT5G13550	0.0474815	down	SULTR4;1	SULTR4;1; sulfate transporter 4.1
AT5G13630	4.06e-19	down	GUN5	GUN5; magnesium-chelatase subunit chlH, chloroplast, putative / Mg-protoporphyrin IX chelatase, putative (CHLH)
AT5G13650	4.06e-19	down	SVR3	SVR3; elongation factor family protein
AT5G13720	0.000104839	down	AT5G13720	Uncharacterized protein family (UPF0114)
AT5G13930	0.0250576	down	TT4	TT4; Chalcone and stilbene synthase family protein
AT5G14740	4.06e-19	down	CA2	CA2; carbonic anhydrase 2
AT5G14760	0.000338129	down	AO	AO; L-aspartate oxidase
AT5G15070	0.00148864	down	AT5G15070	Phosphoglycerate mutase-like family protein
AT5G16010	0.00353302	down	AT5G16010	3-oxo-5-alpha-steroid 4-dehydrogenase family protein
AT5G16540	3.77e-05	down	ZFN3	ZFN3; zinc finger nuclease 3
AT5G17170	4.06e-19	down	ENH1	ENH1; rubredoxin family protein
AT5G17230	0.0268233	down	PSY	PSY; PHYTOENE SYNTHASE
AT5G19140	0.0318222	down	AILP1	AILP1; aluminum induced protein with YGL and LRDR motifs
AT5G20140	0.0467787	down	HBP5	HBP5; SOUL heme-binding family protein
AT5G21930	0.000429577	down	PAA2	PAA2; P-type ATPase of Arabidopsis 2
AT5G22800	5.45e-05	down	EMB1030	EMB1030; Alanyl-tRNA synthetase, class IIc
AT5G23060	4.06e-19	down	CaS	CaS; calcium sensing receptor
AT5G23120	0.0093506	down	HCF136	HCF136; photosystem II stability/assembly factor, chloroplast (HCF136)
AT5G23950	0.0470802	down	AT5G23950	Calcium-dependent lipid-binding (CaLB domain) family protein
AT5G24120	0.000104839	down	SIGE	SIGE; sigma factor E
AT5G26010	0.0185036	down	AT5G26010	Protein phosphatase 2C family protein
AT5G26220	0.0419226	down	AT5G26220	ChaC-like family protein
AT5G28020	0.000375887	down	CYSD2	CYSD2; cysteine synthase D2
AT5G28840	0.0108228	down	GME	GME; GDP-D-mannose 3',5'-epimerase
AT5G30510	0.000943038	down	RPS1	RPS1; ribosomal protein S1
AT5G35170	0.0318222	down	AT5G35170	adenylate kinase family protein
AT5G35970	0.00390323	down	AT5G35970	P-loop containing nucleoside triphosphate hydrolases superfamily protein
AT5G36880	0.00441629	down	ACS	ACS; acetyl-CoA synthetase
AT5G38150	0.0138158	down	PMI15
AT5G38410	4.06e-19	down	RBCS3B	RBCS3B; Ribulose bisphosphate carboxylase (small chain) family protein
AT5G38710	1.08e-05	down	AT5G38710	Methylenetetrahydrofolate reductase family protein
AT5G39660	0.0279318	down	CDF2	CDF2; cycling DOF factor 2
AT5G40850	2.04e-05	down	UPM1	UPM1; urophorphyrin methylase 1
AT5G40950	4.06e-19	down	RPL27	RPL27; ribosomal protein large subunit 27
AT5G41030	0.0156052	down	AT5G41030	TCP family transcription factor
AT5G42390	0.020193	down	SPP	SPP; Insulinase (Peptidase family M16) family protein
AT5G46110	4.06e-19	down	APE2	APE2; Glucose-6-phosphate/phosphate translocator-like protein
AT5G47190	2.94e-05	down	AT5G47190	Ribosomal protein L19 family protein
AT5G47220	0.0431491	down	ERF2	ERF2; ethylene responsive element binding factor 2
AT5G47840	0.00247208	down	AMK2	AMK2; adenosine monophosphate kinase
AT5G49480	4.06e-19	down	CP1	CP1; Ca2+-binding protein 1
AT5G49740	4.06e-19	down	FRO7	FRO7; ferric reduction oxidase 7
AT5G49810	4.06e-19	down	MMT	MMT; methionine S-methyltransferase
AT5G49820	0.0472086	down	RUS6	RUS6; root UVB sensitive protein (Protein of unknown function, DUF647)
AT5G51010	0.00745798	down	AT5G51010	Rubredoxin-like superfamily protein
AT5G53490	0.0133245	down	AT5G53490	Tetratricopeptide repeat (TPR)-like superfamily protein
AT5G54270	4.06e-19	down	LHCB3	LHCB3; light-harvesting chlorophyll B-binding protein 3
AT5G56760	0.0123346	down	SERAT1;1	SERAT1;1; serine acetyltransferase 1;1
AT5G57990	0.0257291	down	UBP23	UBP23; ubiquitin-specific protease 23
AT5G58140	4.06e-19	down	PHOT2	PHOT2; phototropin 2
AT5G58260	4.06e-19	down	NdhN	NdhN; oxidoreductases, acting on NADH or NADPH, quinone or similar compound as acceptor
AT5G58330	0.000756757	down	AT5G58330	lactate/malate dehydrogenase family protein
AT5G60600	0.00150829	down	HDS	HDS; 4-hydroxy-3-methylbut-2-enyl diphosphate synthase
AT5G61410	4.06e-19	down	RPE	RPE; D-ribulose-5-phosphate-3-epimerase
AT5G62790	0.00131176	down	DXR	DXR; 1-deoxy-D-xylulose 5-phosphate reductoisomerase
AT5G64300	0.0250878	down	GCH	GCH; GTP cyclohydrolase II
AT5G64840	7.69e-05	down	ABCF5	ABCF5; general control non-repressible 5
AT5G64940	0.0218397	down	ATH13	ATH13; ABC2 homolog 13
AT5G64970	0.0343437	down	AT5G64970	Mitochondrial substrate carrier family protein
AT5G65460	0.000612245	down	KAC2	KAC2; kinesin like protein for actin based chloroplast movement 2
AT5G65690	4.06e-19	down	PCK2	PCK2; phosphoenolpyruvate carboxykinase 2
AT5G66120	0.00751883	down	AT5G66120	3-dehydroquinate synthase
AT5G66530	0.000189394	down	AT5G66530	Galactose mutarotase-like superfamily protein
AT5G67385	7.69e-05	down	AT5G67385	Phototropic-responsive NPH3 family protein
AT1G01090	9.70874e-06	up	PDH-E1 ALPHA	PDH-E1_ALPHA; pyruvate dehydrogenase E1 alpha
AT1G04120	5.30303e-05	up	ABCC5	ABCC5; multidrug resistance-associated protein 5
AT1G04400	0.0438655	up	CRY2	CRY2; cryptochrome 2
AT1G04410	9.70874e-06	up	c-NAD-MDH1	c-NAD-MDH1; Lactate/malate dehydrogenase family protein
AT1G06310	0.00230151	up	ACX6	ACX6; acyl-CoA oxidase 6
AT1G06570	9.70874e-06	up	PDS1	PDS1; 4-hydroxyphenylpyruvate dioxygenase
AT1G06690	5.30303e-05	up	AT1G06690	NAD(P)-linked oxidoreductase superfamily protein
AT1G07030	0.0249837	up	AT1G07030	Mitochondrial substrate carrier family protein
AT1G07230	5.28429e-19	up	NPC1	NPC1; non-specific phospholipase C1
AT1G07350	5.28429e-19	up	SR45a	SR45a; RNA-binding (RRM/RBD/RNP motifs) family protein
AT1G08450	0.0376043	up	CRT3	CRT3; calreticulin 3
AT1G08570	5.28429e-19	up	ACHT4	ACHT4; atypical CYS HIS rich thioredoxin 4
AT1G08830	4.83871e-05	up	CSD1	CSD1; copper/zinc superoxide dismutase 1
AT1G09850	0.000517647	up	XBCP3	XBCP3; xylem bark cysteine peptidase 3
AT1G09870	0.0015445	up	AT1G09870	histidine acid phosphatase family protein
AT1G10600	0.00248756	up	AMSH2	AMSH2; associated molecule with the SH3 domain of STAM 2
AT1G11430	0.00979051	up	MORF9	MORF9; plastid developmental protein DAG
AT1G11530	0.000802198	up	CXXS1	CXXS1; C-terminal cysteine residue is changed to a serine 1
AT1G11840	5.28429e-19	up	GLX1	GLX1; glyoxalase/bleomycin resistance protein/dioxygenase superfamily protein
AT1G12050	5.28429e-19	up	AT1G12050	fumarylacetoacetase
AT1G13640	0.0391057	up	AT1G13640	Phosphatidylinositol 3- and 4-kinase family protein
AT1G13990	1.83486e-05	up	AT1G13990	plant/protein
AT1G14320	0.000597701	up	SAC52	SAC52; Ribosomal protein L16p/L10e family protein
AT1G15750	0.00831579	up	TPL	TPL; Transducin family protein / WD-40 repeat family protein
AT1G17870	5.28429e-19	up	EGY3	EGY3; ethylene-dependent gravitropism-deficient and yellow-green-like 3
AT1G18270	0.000389937	up	AT1G18270	ketose-bisphosphate aldolase class-II family protein
AT1G19600	0.00163212	up	AT1G19600	pfkB-like carbohydrate kinase family protein
AT1G19730	5.28429e-19	up	ATTRX4	ATTRX4; Thioredoxin superfamily protein
AT1G20260	0.000169014	up	VAB3	VAB3; ATPase, V1 complex, subunit B protein
AT1G20620	4.06e-19	up	CAT3	CAT3; catalase 3
AT1G21400	5.28429e-19	up	AT1G21400	Thiamin diphosphate-binding fold (THDP-binding) superfamily protein
AT1G22882	0.0235596	up	AT1G22882	Galactose-binding protein
AT1G27320	5.28429e-19	up	HK3	HK3; histidine kinase 3
AT1G27980	0.00361644	up	DPL1	DPL1; dihydrosphingosine phosphate lyase
AT1G30230	0.00255941	up	eEF-1Bb1	eEF-1Bb1; translation elongation factor EF1B/ribosomal protein S6 family protein
AT1G30360	0.00290385	up	ERD4	ERD4; Early-responsive to dehydration stress protein (ERD4)
AT1G30580	0.00516594	up	AT1G30580	GTP binding protein
AT1G36070	0.045625	up	AT1G36070	Transducin/WD40 repeat-like superfamily protein
AT1G43170	0.0156679	up	RP1	RP1; ribosomal protein 1
AT1G43710	0.00949801	up	EMB1075	EMB1075; Pyridoxal phosphate (PLP)-dependent transferases superfamily protein
AT1G48640	0.00289706	up	AT1G48640	Lysine histidine transporter-like 1
AT1G49300	9.70874e-06	up	RABG3E	RABG3E; RAB GTPase homolog G3E
AT1G50250	3.4188e-05	up	FTSH1	FTSH1; FTSH protease 1
AT1G50940	0.0132628	up	ETFALPHA	ETFALPHA; electron transfer flavoprotein alpha
AT1G51350	0.00356881	up	AT1G51350	ARM repeat superfamily protein
AT1G51500	0.00544156	up	ABCG12	ABCG12; ABC-2 type transporter family protein
AT1G53280	0.00156771	up	DJ1B	DJ1B; Class I glutamine amidotransferase-like superfamily protein
AT1G53580	0.0396012	up	GLY3	GLY3; glyoxalase II 3
AT1G53590	0.00116043	up	NTMC2T6.1	NTMC2T6.1; Calcium-dependent lipid-binding (CaLB domain) family protein
AT1G54100	5.28429e-19	up	ALDH7B4	ALDH7B4; aldehyde dehydrogenase 7B4
AT1G54710	0.0472543	up	ATG18H	ATG18H; autophagy 18h-like protein
AT1G55320	0.0195379	up	AAE18	AAE18; acyl-activating enzyme 18
AT1G55680	0.00116043	up	AT1G55680	Transducin/WD40 repeat-like superfamily protein
AT1G57720	0.000253333	up	AT1G57720	Translation elongation factor EF1B, gamma chain
AT1G58030	4.83871e-05	up	CAT2	CAT2; cationic amino acid transporter 2
AT1G62040	0.00143915	up	ATG8C	ATG8C; Ubiquitin-like superfamily protein
AT1G62660	0.0285643	up	AT1G62660	Glycosyl hydrolases family 32 protein
AT1G63770	0.00215306	up	AT1G63770	Peptidase M1 family protein
AT1G63980	0.0118511	up	AT1G63980	D111/G-patch domain-containing protein
AT1G64660	9.70874e-06	up	MGL	MGL; methionine gamma-lyase
AT1G64790	0.0195719	up	ILA	ILA; ILITYHIA
AT1G64890	0.0198707	up	AT1G64890	Major facilitator superfamily protein
AT1G64970	0.00448889	up	G-TMT	G-TMT; gamma-tocopherol methyltransferase
AT1G65350	3.4188e-05	up	UBQ13	UBQ13; ubiquitin 13
AT1G66770	9.70874e-06	up	SWEET6	SWEET6; Nodulin MtN3 family protein
AT1G68300	5.28429e-19	up	AT1G68300	Adenine nucleotide alpha hydrolases-like superfamily protein
AT1G69410	5.28429e-19	up	ELF5A-3	ELF5A-3; eukaryotic elongation factor 5A-3
AT1G70730	0.000208054	up	PGM2	PGM2; Phosphoglucomutase/phosphomannomutase family protein
AT1G71240	0.000403727	up	AT1G71240	chromosome-partitioning protein, putative (DUF639)
AT1G71950	9.70874e-06	up	AT1G71950	Proteinase inhibitor, propeptide
AT1G71960	0.0433824	up	ABCG25	ABCG25; ATP-binding casette family G25
AT1G73030	0.0477825	up	VPS46.2	VPS46.2; SNF7 family protein
AT1G74060	0.0195719	up	AT1G74060	Ribosomal protein L6 family protein
AT1G75270	1.83486e-05	up	DHAR2	DHAR2; dehydroascorbate reductase 2
AT1G75380	0.000981132	up	BBD1	BBD1; bifunctional nuclease in basal defense response 1
AT1G77000	0.00971825	up	SKP2B	SKP2B; RNI-like superfamily protein
AT1G78280	0.0297647	up	AT1G78280	transferases, transferring glycosyl groups
AT1G78900	0.000107914	up	VHA-A	VHA-A; vacuolar ATP synthase subunit A
AT1G79090	0.0212128	up	AT1G79090	topoisomerase II-associated protein
AT1G79440	5.28429e-19	up	ALDH5F1	ALDH5F1; aldehyde dehydrogenase 5F1
AT1G79820	9.70874e-06	up	SGB1	SGB1; Major facilitator superfamily protein
AT2G01110	0.0414425	up	APG2	APG2; Sec-independent periplasmic protein translocase
AT2G01190	0.00036129	up	PDE331	PDE331; Octicosapeptide/Phox/Bem1p family protein
AT2G02990	0.000403727	up	RNS1	RNS1; ribonuclease 1
AT2G04030	9.70874e-06	up	CR88	CR88; Chaperone protein htpG family protein
AT2G04350	9.70874e-06	up	LACS8	LACS8; AMP-dependent synthetase and ligase family protein
AT2G04520	0.0392372	up	AT2G04520	Nucleic acid-binding, OB-fold-like protein
AT2G13360	4.06e-19	up	AGT	AGT; alanine:glyoxylate aminotransferase
AT2G14170	0.00121809	up	ALDH6B2	ALDH6B2; aldehyde dehydrogenase 6B2
AT2G20610	0.00351852	up	SUR1	SUR1; Tyrosine transaminase family protein
AT2G21180	4.83871e-05	up	AT2G21180	transmembrane protein
AT2G21250	0.00667227	up	AT2G21250	NAD(P)-linked oxidoreductase superfamily protein
AT2G21590	9.70874e-06	up	APL4	APL4; Glucose-1-phosphate adenylyltransferase family protein
AT2G21870	0.000493902	up	MGP1	MGP1; MALE GAMETOPHYTE DEFECTIVE 1
AT2G23030	0.0126494	up	SNRK2.9	SNRK2.9; SNF1-related protein kinase 2.9
AT2G23340	0.009436	up	DEAR3	DEAR3; DREB and EAR motif protein 3
AT2G24820	9.70874e-06	up	TIC55-II	TIC55-II; translocon at the inner envelope membrane of chloroplasts 55-II
AT2G29380	9.70874e-06	up	HAI3	HAI3; highly ABA-induced PP2C protein 3
AT2G29580	0.0463833	up	MAC5B	MAC5B; CCCH-type zinc fingerfamily protein with RNA-binding domain-containing protein
AT2G29630	5.28429e-19	up	THIC	THIC; thiaminC
AT2G29650	0.0323425	up	PHT4;1	PHT4;1; phosphate transporter 4;1
AT2G30650	1.83486e-05	up	AT2G30650	ATP-dependent caseinolytic (Clp) protease/crotonase family protein
AT2G32090	0.027783	up	AT2G32090	Lactoylglutathione lyase / glyoxalase I family protein
AT2G32260	0.0176211	up	CCT1	CCT1; phosphorylcholine cytidylyltransferase
AT2G33620	0.0237829	up	AT2G33620	AT hook motif DNA-binding family protein
AT2G34750	3.4188e-05	up	AT2G34750	RNA polymerase I specific transcription initiation factor RRN3 protein
AT2G35510	0.0269618	up	SRO1	SRO1; similar to RCD one 1
AT2G35635	0.0312791	up	UBQ7	UBQ7; ubiquitin 7
AT2G35690	5.30303e-05	up	ACX5	ACX5; acyl-CoA oxidase 5
AT2G36130	0.00433929	up	AT2G36130	Cyclophilin-like peptidyl-prolyl cis-trans isomerase family protein
AT2G36580	0.00356881	up	AT2G36580	Pyruvate kinase family protein
AT2G36590	0.0369506	up	ProT3	ProT3; proline transporter 3
AT2G36630	0.000164286	up	AT2G36630	Sulfite exporter TauE/SafE family protein
AT2G38280	5.28429e-19	up	FAC1	FAC1; AMP deaminase, putative / myoadenylate deaminase
AT2G38905	4.83871e-05	up	AT2G38905	Low temperature and salt responsive protein family
AT2G39050	9.70874e-06	up	EULS3	EULS3; hydroxyproline-rich glycoprotein family protein
AT2G39800	5.28429e-19	up	P5CS1	P5CS1; delta1-pyrroline-5-carboxylate synthase 1
AT2G39940	0.002335	up	COI1	COI1; RNI-like superfamily protein
AT2G40300	5.28429e-19	up	FER4	FER4; ferritin 4
AT2G41050	0.000191781	up	AT2G41050	PQ-loop repeat family protein / transmembrane family protein
AT2G42620	0.00351628	up	MAX2	MAX2; RNI-like superfamily protein
AT2G42750	0.0475767	up	AT2G42750	DNAJ heat shock N-terminal domain-containing protein
AT2G45510	5.30303e-05	up	CYP704A2	CYP704A2; cytochrome P450, family 704, subfamily A, polypeptide 2
AT2G46270	9.70874e-06	up	GBF3	GBF3; G-box binding factor 3
AT2G46680	5.28429e-19	up	HB-7	HB-7; homeobox 7
AT2G47180	9.70874e-06	up	GolS1	GolS1; galactinol synthase 1
AT2G47470	0.0174806	up	UNE5	UNE5; thioredoxin family protein
AT2G47610	0.0267468	up	AT2G47610	Ribosomal protein L7Ae/L30e/S12e/Gadd45 family protein
AT2G47650	0.000389937	up	UXS4	UXS4; UDP-xylose synthase 4
AT3G01100	5.28429e-19	up	HYP1	HYP1; hypothetical protein 1
AT3G01470	0.0156762	up	HB-1	HB-1; homeobox 1
AT3G02090	0.0224933	up	MPPBETA	MPPBETA; Insulinase (Peptidase family M16) protein
AT3G02230	0.0405444	up	RGP1	RGP1; reversibly glycosylated polypeptide 1
AT3G03990	0.000860927	up	AT3G03990	alpha/beta-Hydrolases superfamily protein
AT3G04120	9.70874e-06	up	GAPC1	GAPC1; glyceraldehyde-3-phosphate dehydrogenase C subunit 1
AT3G06510	0.0124699	up	SFR2	SFR2; Glycosyl hydrolase superfamily protein
AT3G06580	5.92593e-05	up	GALK	GALK; Mevalonate/galactokinase family protein
AT3G06810	0.00382727	up	IBR3	IBR3; acyl-CoA dehydrogenase-like protein
AT3G06850	0.000583815	up	BCE2	BCE2; 2-oxoacid dehydrogenases acyltransferase family protein
AT3G06860	0.0392372	up	MFP2	MFP2; multifunctional protein 2
AT3G06980	0.0345927	up	AT3G06980	DEA(D/H)-box RNA helicase family protein
AT3G07160	0.0146547	up	GSL10	GSL10; glucan synthase-like 10
AT3G07770	0.00334112	up	Hsp89.1	Hsp89.1; HEAT SHOCK PROTEIN 89.1
AT3G08640	0.000324675	up	AT3G08640	alphavirus core family protein (DUF3411)
AT3G09630	0.00323944	up	AT3G09630	Ribosomal protein L4/L1 family
AT3G09820	5.30303e-05	up	ADK1	ADK1; adenosine kinase 1
AT3G10113	0.000313725	up	AT3G10113	Homeodomain-like superfamily protein
AT3G10360	0.00515351	up	PUM4	PUM4; pumilio 4
AT3G10410	0.0191597	up	SCPL49	SCPL49; SERINE CARBOXYPEPTIDASE-LIKE 49
AT3G10920	5.28429e-19	up	MSD1	MSD1; manganese superoxide dismutase 1
AT3G11670	0.000388535	up	DGD1	DGD1; UDP-Glycosyltransferase superfamily protein
AT3G11780	5.92593e-05	up	AT3G11780	MD-2-related lipid recognition domain-containing protein / ML domain-containing protein
AT3G11940	0.00729461	up	RPS5A	RPS5A; ribosomal protein 5A
AT3G12580	5.28429e-19	up	HSP70	HSP70; heat shock protein 70
AT3G12630	0.0344604	up	SAP5
AT3G13450	0.00102174	up	DIN4	DIN4; Transketolase family protein
AT3G13920	0.00079558	up	EIF4A1	EIF4A1; eukaryotic translation initiation factor 4A1
AT3G14050	5.28429e-19	up	RSH2	RSH2; RELA/SPOT homolog 2
AT3G14380	0.0126292	up	AT3G14380	Uncharacterized protein family (UPF0497)
AT3G14390	0.039482	up	AT3G14390	Pyridoxal-dependent decarboxylase family protein
AT3G15180	5.28429e-19	up	AT3G15180	ARM repeat superfamily protein
AT3G15730	5.28429e-19	up	PLDALPHA1	PLDALPHA1; phospholipase D alpha 1
AT3G16640	5.28429e-19	up	TCTP	TCTP; translationally controlled tumor protein
AT3G16830	0.0188601	up	TPR2	TPR2; TOPLESS-related 2
AT3G17020	9.70874e-06	up	AT3G17020	Adenine nucleotide alpha hydrolases-like superfamily protein
AT3G17720	5.28429e-19	up	AT3G17720	Pyridoxal phosphate (PLP)-dependent transferases superfamily protein
AT3G17800	7.29927e-05	up	AT3G17800	alanine-tRNA ligase, putative (DUF760)
AT3G17810	5.28429e-19	up	PYD1	PYD1; pyrimidine 1
AT3G18130	0.0297647	up	RACK1C_AT	RACK1C_AT; receptor for activated C kinase 1C
AT3G18270	0.0120417	up	CYP77A5P	CYP77A5P; cytochrome P450, family 77, subfamily A, polypeptide 5 pseudogene
AT3G18680	0.00486726	up	AT3G18680	Amino acid kinase family protein
AT3G19170	5.28429e-19	up	PREP1	PREP1; presequence protease 1
AT3G19480	0.0256323	up	AT3G19480	D-3-phosphoglycerate dehydrogenase
AT3G19990	0.0189233	up	AT3G19990	E3 ubiquitin-protein ligase
AT3G20210	5.28429e-19	up	DELTA-VPE	DELTA-VPE; delta vacuolar processing enzyme
AT3G20500	0.0126494	up	PAP18	PAP18; purple acid phosphatase 18
AT3G21720	9.70874e-06	up	ICL	ICL; isocitrate lyase
AT3G22850	0.0143551	up	AT3G22850	aluminum induced protein with YGL and LRDR motifs
AT3G23920	5.28429e-19	up	BAM1	BAM1; beta-amylase 1
AT3G24170	4.83871e-05	up	GR1	GR1; glutathione-disulfide reductase
AT3G26340	0.00996063	up	AT3G26340	N-terminal nucleophile aminohydrolases (Ntn hydrolases) superfamily protein
AT3G26520	9.70874e-06	up	TIP2	TIP2; tonoplast intrinsic protein 2
AT3G27740	0.0268115	up	CARA	CARA; carbamoyl phosphate synthetase A
AT3G28715	0.014639	up	AT3G28715	ATPase, V0/A0 complex, subunit C/D
AT3G42050	0.00102174	up	AT3G42050	vacuolar ATP synthase subunit H family protein
AT3G42850	0.0106654	up	AT3G42850	Mevalonate/galactokinase family protein
AT3G44880	5.28429e-19	up	ACD1	ACD1; Pheophorbide a oxygenase family protein with Rieske 2Fe-2S domain-containing protein
AT3G45180	0.00759504	up	AT3G45180	Ubiquitin-like superfamily protein
AT3G45300	0.000191781	up	IVD	IVD; isovaleryl-CoA-dehydrogenase
AT3G45310	5.28429e-19	up	AT3G45310	Cysteine proteinases superfamily protein
AT3G47470	4.06e-19	up	LHCA4	LHCA4; light-harvesting chlorophyll-protein complex I subunit A4
AT3G48000	4.83871e-05	up	ALDH2B4	ALDH2B4; aldehyde dehydrogenase 2B4
AT3G48060	0.00290244	up	AT3G48060	BAH and TFIIS domain-containing protein
AT3G48170	0.000195946	up	ALDH10A9	ALDH10A9; aldehyde dehydrogenase 10A9
AT3G50670	9.70874e-06	up	U1-70K	U1-70K; U1 small nuclear ribonucleoprotein-70K
AT3G51250	0.0402997	up	AT3G51250	Senescence/dehydration-associated protein-like protein
AT3G51840	9.70874e-06	up	ACX4	ACX4; acyl-CoA oxidase 4
AT3G52140	0.00541739	up	NOXY38	NOXY38; tetratricopeptide repeat (TPR)-containing protein
AT3G54440	3.4188e-05	up	AT3G54440	glycoside hydrolase family 2 protein
AT3G54830	0.00258824	up	AT3G54830	Amino acid transporter AVT1B
AT3G54890	4.06e-19	up	LHCA1	LHCA1; chlorophyll a-b binding protein 6
AT3G55280	0.00729461	up	RPL23AB	RPL23AB; ribosomal protein L23AB
AT3G56310	0.0165638	up	AT3G56310	Melibiase family protein
AT3G56460	0.0011027	up	AT3G56460	GroES-like zinc-binding alcohol dehydrogenase family protein
AT3G56490	0.00429596	up	HIT3	HIT3; HIS triad family protein 3
AT3G57520	5.28429e-19	up	SIP2	SIP2; seed imbibition 2
AT3G58730	0.029025	up	AT3G58730	vacuolar ATP synthase subunit D (VATD) / V-ATPase D subunit / vacuolar proton pump D subunit (VATPD)
AT3G58750	5.28429e-19	up	CSY2	CSY2; citrate synthase 2
AT3G59970	0.00304785	up	MTHFR1	MTHFR1; methylenetetrahydrofolate reductase 1
AT3G60240	0.0100431	up	EIF4G	EIF4G; eukaryotic translation initiation factor 4G
AT3G61070	0.00290385	up	PEX11E	PEX11E; peroxin 11E
AT3G61430	3.4188e-05	up	PIP1A	PIP1A; plasma membrane intrinsic protein 1A
AT3G62010	0.0104648	up	AT3G62010	metal ion-binding protein
AT3G62590	0.000411043	up	AT3G62590	alpha/beta-Hydrolases superfamily protein
AT3G63080	0.00627119	up	GPX5	GPX5; glutathione peroxidase 5
AT4G01470	5.28429e-19	up	TIP1;3	TIP1;3; tonoplast intrinsic protein 1;3
AT4G01870	0.000174825	up	AT4G01870	tolB protein-like protein
AT4G02450	0.0471691	up	AT4G02450	HSP20-like chaperones superfamily protein
AT4G03200	0.0232425	up	AT4G03200	catalytics
AT4G04770	5.92593e-05	up	ABCI8	ABCI8; ATP binding cassette protein 1
AT4G04910	0.0462399	up	NSF	NSF; AAA-type ATPase family protein
AT4G08900	0.000384615	up	ARGAH1	ARGAH1; arginase
AT4G09020	0.0142582	up	ISA3	ISA3; isoamylase 3
AT4G11150	2.72727e-05	up	TUF	TUF; vacuolar ATP synthase subunit E1
AT4G11600	0.00323944	up	GPX6	GPX6; glutathione peroxidase 6
AT4G11911	5.28429e-19	up	AT4G11911	STAY-GREEN-like protein
AT4G13250	5.28429e-19	up	NYC1	NYC1; NAD(P)-binding Rossmann-fold superfamily protein
AT4G13850	9.70874e-06	up	GR-RBP2	GR-RBP2; glycine-rich RNA-binding protein 2
AT4G13940	5.28429e-19	up	HOG1	HOG1; S-adenosyl-L-homocysteine hydrolase
AT4G14710	5.28429e-19	up	ATARD2	ATARD2; RmlC-like cupins superfamily protein
AT4G15470	0.00606009	up	AT4G15470	Bax inhibitor-1 family protein
AT4G16160	0.000302632	up	ATOEP16-2	ATOEP16-2; Mitochondrial import inner membrane translocase subunit Tim17/Tim22/Tim23 family protein
AT4G16190	5.28429e-19	up	AT4G16190	Papain family cysteine protease
AT4G17170	0.0256323	up	RABB1C	RABB1C; RAB GTPase homolog B1C
AT4G17270	0.0118517	up	AT4G17270	Mo25 family protein
AT4G17520	0.0462399	up	AT4G17520	Hyaluronan / mRNA binding family
AT4G19210	0.0273905	up	ABCE2	ABCE2; RNAse l inhibitor protein 2
AT4G19860	0.000407407	up	AT4G19860	alpha/beta-Hydrolases superfamily protein
AT4G21320	0.000195946	up	HSA32	HSA32; Aldolase-type TIM barrel family protein
AT4G22240	5.28429e-19	up	AT4G22240	Plastid-lipid associated protein PAP / fibrillin family protein
AT4G24040	0.00830488	up	TRE1	TRE1; trehalase 1
AT4G24190	0.0186679	up	SHD	SHD; Chaperone protein htpG family protein
AT4G24280	0.00227778	up	cpHsc70-1	cpHsc70-1; chloroplast heat shock protein 70-1
AT4G24690	5.28429e-19	up	NBR1	NBR1; ubiquitin-associated (UBA)/TS-N domain-containing protein / octicosapeptide/Phox/Bemp1 (PB1) domain-containing protein
AT4G24800	0.000497041	up	ECIP1	ECIP1; MA3 domain-containing protein
AT4G26080	0.000493976	up	ABI1	ABI1; Protein phosphatase 2C family protein
AT4G26400	0.00707531	up	AT4G26400	RING/U-box superfamily protein
AT4G26620	0.0256323	up	AT4G26620	Sucrase/ferredoxin-like family protein
AT4G27130	0.0265016	up	AT4G27130	Translation initiation factor SUI1 family protein
AT4G29010	5.28429e-19	up	AIM1	AIM1; Enoyl-CoA hydratase/isomerase family
AT4G29820	0.00928112	up	CFIM-25	CFIM-25; homolog of CFIM-25
AT4G30920	9.70874e-06	up	LAP2	LAP2; Cytosol aminopeptidase family protein
AT4G30960	0.00627119	up	SIP3	SIP3; SOS3-interacting protein 3
AT4G31750	5.28429e-19	up	WIN2	WIN2; HOPW1-1-interacting 2
AT4G31990	0.0192526	up	ASP5	ASP5; aspartate aminotransferase 5
AT4G33010	4.06e-19	up	GLDP1	GLDP1; glycine decarboxylase P-protein 1
AT4G33150	5.28429e-19	up	AT4G33150	lysine-ketoglutarate reductase/saccharopine dehydrogenase bifunctional enzyme
AT4G33580	0.0477825	up	BCA5	BCA5; beta carbonic anhydrase 5
AT4G34100	0.0438655	up	CER9	CER9; RING/U-box superfamily protein
AT4G34240	0.0126494	up	ALDH3I1	ALDH3I1; aldehyde dehydrogenase 3I1
AT4G34670	0.00189744	up	AT4G34670	Ribosomal protein S3Ae
AT4G34890	5.28429e-19	up	XDH1	XDH1; xanthine dehydrogenase 1
AT4G35560	4.83871e-05	up	DAW1	DAW1; Transducin/WD40 repeat-like superfamily protein
AT4G35790	0.0243725	up	PLDDELTA	PLDDELTA; phospholipase D delta
AT4G35830	5.28429e-19	up	ACO1	ACO1; aconitase 1
AT4G36130	0.0196792	up	AT4G36130	Ribosomal protein L2 family
AT4G37010	0.020939	up	CEN2	CEN2; centrin 2
AT4G37200	3.4188e-05	up	HCF164	HCF164; Thioredoxin superfamily protein
AT4G38220	0.00323944	up	AQI	AQI; Peptidase M20/M25/M40 family protein
AT4G38690	0.0275804	up	AT4G38690	PLC-like phosphodiesterases superfamily protein
AT4G38740	5.28429e-19	up	CYP18-3
AT4G40010	0.0275804	up	SNRK2.7	SNRK2.7; SNF1-related protein kinase 2.7
AT5G01300	5.28429e-19	up	AT5G01300	PEBP (phosphatidylethanolamine-binding protein) family protein
AT5G03690	0.00768313	up	FBA4	FBA4; Aldolase superfamily protein
AT5G03860	6.61765e-05	up	MLS	MLS; malate synthase
AT5G04740	5.28429e-19	up	ACR12	ACR12; ACT domain-containing protein
AT5G05100	5.28429e-19	up	AT5G05100	Single-stranded nucleic acid binding R3H protein
AT5G06530	0.00216244	up	ABCG22	ABCG22; ABC-2 type transporter family protein
AT5G07330	9.70874e-06	up	AT5G07330	NFU1 iron-sulfur cluster protein
AT5G08380	5.28429e-19	up	AGAL1	AGAL1; alpha-galactosidase 1
AT5G08530	0.00866935	up	CI51	CI51; 51 kDa subunit of complex I
AT5G08790	0.00079558	up	ATAF2	ATAF2; NAC (No Apical Meristem) domain transcriptional regulator superfamily protein
AT5G10230	9.70874e-06	up	ANNAT7	ANNAT7; annexin 7
AT5G10860	5.28429e-19	up	CBSX3	CBSX3; Cystathionine beta-synthase (CBS) family protein
AT5G11680	0.00496035	up	AT5G11680	classical AGP protein
AT5G12110	9.70874e-06	up	AT5G12110	elongation factor 1-beta 1
AT5G13200	5.28429e-19	up	AT5G13200	GRAM domain family protein
AT5G13450	0.000647727	up	ATP5	ATP5; delta subunit of Mt ATP synthase
AT5G13800	5.28429e-19	up	PPH	PPH; pheophytinase
AT5G13980	0.000661017	up	AT5G13980	Glycosyl hydrolase family 38 protein
AT5G14780	9.70874e-06	up	FDH	FDH; formate dehydrogenase
AT5G14880	0.0016701	up	AT5G14880	Potassium transporter family protein
AT5G15450	5.28429e-19	up	CLPB3	CLPB3; casein lytic proteinase B3
AT5G16270	0.0297647	up	SYN4	SYN4; sister chromatid cohesion 1 protein 4
AT5G16620	0.0116743	up	TIC40	TIC40; hydroxyproline-rich glycoprotein family protein
AT5G17020	0.0485211	up	XPO1A	XPO1A; exportin 1A
AT5G19590	0.000284768	up	AT5G19590	DUF538 family protein (Protein of unknown function, DUF538)
AT5G19855	5.28429e-19	up	RbcX2	RbcX2; Chaperonin-like RbcX protein
AT5G20280	0.000764045	up	SPS1F	SPS1F; sucrose phosphate synthase 1F
AT5G20720	0.0384879	up	CPN20	CPN20; chaperonin 20
AT5G20980	5.28429e-19	up	MS3	MS3; methionine synthase 3
AT5G22060	5.30303e-05	up	J2	J2; DNAJ homologue 2
AT5G24300	0.00323944	up	SS1	SS1; Glycogen/starch synthases, ADP-glucose type
AT5G24470	0.00422973	up	PRR5	PRR5; two-component response regulator-like protein
AT5G24490	5.28429e-19	up	AT5G24490	30S ribosomal protein
AT5G24510	5.30303e-05	up	AT5G24510	60S acidic ribosomal protein family
AT5G25610	0.00258824	up	RD22	RD22; BURP domain-containing protein
AT5G50720	5.81e-91	up	HVA22E	HVA22-like protein e
AT5G26340	0.00708621	up	MSS1	MSS1; Major facilitator superfamily protein
AT5G27320	9.70874e-06	up	GID1C	GID1C; alpha/beta-Hydrolases superfamily protein
AT5G27520	0.00290385	up	PNC2	PNC2; peroxisomal adenine nucleotide carrier 2
AT5G34850	1.83486e-05	up	PAP26	PAP26; purple acid phosphatase 26
AT5G35530	0.0447259	up	AT5G35530	Ribosomal protein S3 family protein
AT5G38820	0.0232425	up	AT5G38820	Amino acid transporter AVT6B
AT5G40500	0.0311938	up	AT5G40500	hypothetical protein
AT5G42290	0.00813469	up	AT5G42290	transcription activator-like protein
AT5G43600	9.70874e-06	up	UAH	UAH; ureidoglycolate amidohydrolase
AT5G43850	0.00646835	up	ARD4	ARD4; RmlC-like cupins superfamily protein
AT5G46030	0.000169014	up	AT5G46030	transcription elongation factor-like protein
AT5G46180	5.28429e-19	up	DELTA-OAT	DELTA-OAT; ornithine-delta-aminotransferase
AT5G46710	0.00416742	up	AT5G46710	PLATZ transcription factor family protein
AT5G47010	0.0113269	up	LBA1	LBA1; RNA helicase
AT5G49190	5.28429e-19	up	SUS2	SUS2; sucrose synthase 2
AT5G51070	5.28429e-19	up	ERD1	ERD1; Clp ATPase
AT5G52580	0.0129524	up	AT5G52580	RabGAP/TBC domain-containing protein
AT5G53050	0.000191781	up	AT5G53050	alpha/beta-Hydrolases superfamily protein
AT5G53120	3.4188e-05	up	SPDS3	SPDS3; spermidine synthase 3
AT5G53850	1.83486e-05	up	AT5G53850	haloacid dehalogenase-like hydrolase family protein
AT5G54770	0.0008	up	THI1	THI1; thiazole biosynthetic enzyme, chloroplast (ARA6) (THI1) (THI4)
AT5G55220	0.0396012	up	AT5G55220	trigger factor type chaperone family protein
AT5G55660	1.83486e-05	up	AT5G55660	DEK domain-containing chromatin associated protein
AT5G56000	5.28429e-19	up	Hsp81.4	Hsp81.4; HEAT SHOCK PROTEIN 81.4
AT5G56840	0.0306512	up	AT5G56840	myb-like transcription factor family protein
AT5G57040	0.00143103	up	AT5G57040	Lactoylglutathione lyase / glyoxalase I family protein
AT5G57655	5.28429e-19	up	AT5G57655	xylose isomerase family protein
AT5G58070	5.28429e-19	up	TIL	TIL; temperature-induced lipocalin
AT5G58350	0.00079558	up	WNK4	WNK4; with no lysine (K) kinase 4
AT5G59480	5.28429e-19	up	AT5G59480	Haloacid dehalogenase-like hydrolase (HAD) superfamily protein
AT5G60390	0.000493976	up	AT5G60390	GTP binding Elongation factor Tu family protein
AT5G61020	0.000497041	up	ECT3	ECT3; evolutionarily conserved C-terminal region 3
AT5G61170	0.0218148	up	AT5G61170	Ribosomal protein S19e family protein
AT5G61670	0.00314563	up	AT5G61670	orange protein
AT5G61780	0.0153728	up	Tudor2	Tudor2; TUDOR-SN protein 2
AT5G61790	5.28429e-19	up	CNX1	CNX1; calnexin 1
AT5G62190	0.000583815	up	PRH75	PRH75; DEAD box RNA helicase (PRH75)
AT5G62530	8.69565e-05	up	ALDH12A1	ALDH12A1; aldehyde dehydrogenase 12A1
AT5G63120	0.000628571	up	AT5G63120	P-loop containing nucleoside triphosphate hydrolases superfamily protein
AT5G63570	0.0126765	up	GSA1	GSA1; glutamate-1-semialdehyde-2,1-aminomutase
AT5G64350	0.000497041	up	FKBP12	FKBP12; FK506-binding protein 12
AT5G64510	9.70874e-06	up	TIN1	TIN1; tunicamycin induced protein
AT5G65720	0.00567672	up	NFS1	NFS1; nitrogen fixation S (NIFS)-like 1
AT5G67030	0.00616667	up	ABA1	ABA1; zeaxanthin epoxidase (ZEP) (ABA1)
