# Supplementary material for: A comprehensive analysis of transcriptomic data for comparison of plants with different photosynthetic pathways in response to drought stress
Source: PLoS One. 2023 Jun 27;18(6):e0287761. doi: 10.1371/journal.pone.0287761 (PMC10298789; doi:10.1371/journal.pone.0287761)
Supplement: S4 Table — (XLSX) [file pone.0287761.s007.xlsx]

## Sheet: C4-metagenes
S4 Table. List of the identified DEGs by meta- analysis in C4 plants group
Gene.stable.ID	FDR	Expression	Gene.name	Description
AT1G01320	0.000387324	down	AT1G01320	Tetratricopeptide repeat (TPR)-like superfamily protein
AT1G02910	0.00479812	down	LPA1	LPA1; tetratricopeptide repeat (TPR)-containing protein
AT1G03160	0.000271429	down	FZL	FZL; FZO-like protein
AT1G03475	0.00168889	down	LIN2	LIN2; Coproporphyrinogen III oxidase
AT1G04410	0.00214894	down	c-NAD-MDH1	c-NAD-MDH1; Lactate/malate dehydrogenase family protein
AT1G05190	6.38e-19	down	emb2394	emb2394; Ribosomal protein L6 family
AT1G06680	6.38e-19	down	PSBP-1	PSBP-1; photosystem II subunit P-1
AT1G08540	0.000408163	down	SIG2	SIG2; RNApolymerase sigma subunit 2
AT1G09340	9.28e-05	down	CRB	CRB; chloroplast RNA binding protein
AT1G15290	6.38e-19	down	AT1G15290	Tetratricopeptide repeat (TPR)-like superfamily protein
AT1G15980	6.38e-19	down	PnsB1	PnsB1; NDH-dependent cyclic electron flow 1
AT1G16720	6.38e-19	down	HCF173	HCF173; high chlorophyll fluorescence phenotype 173
AT1G17220	6.38e-19	down	FUG1	FUG1; Translation initiation factor 2, small GTP-binding protein
AT1G19150	6.38e-19	down	Lhca6	Lhca6; PSI type II chlorophyll a/b-binding protein (Lhca2*1)
AT1G19920	0.00117614	down	APS2	APS2; Pseudouridine synthase/archaeosine transglycosylase-like family protein
AT1G29070	8.7e-05	down	AT1G29070	Ribosomal protein L34
AT1G31800	0.00429756	down	CYP97A3	CYP97A3; cytochrome P450, family 97, subfamily A, polypeptide 3
AT1G32060	6.38e-19	down	PRK	PRK; phosphoribulokinase
AT1G32080	0.00022963	down	LrgB	LrgB; membrane protein
AT1G35680	2.67e-05	down	RPL21C	RPL21C; Ribosomal protein L21
AT1G36160	1.43e-05	down	ACC1	ACC1; acetyl-CoA carboxylase 1
AT1G42970	6.38e-19	down	GAPB	GAPB; glyceraldehyde-3-phosphate dehydrogenase B subunit
AT1G43670	6.38e-19	down	FBP	FBP; Inositol monophosphatase family protein
AT1G44446	0.00170166	down	CH1	CH1; Pheophorbide a oxygenase family protein with Rieske 2Fe-2S domain-containing protein
AT1G44575	6.38e-19	down	NPQ4	NPQ4; Chlorophyll A-B binding family protein
AT1G48350	6.38e-19	down	EMB3105	EMB3105; Ribosomal L18p/L5e family protein
AT1G52510	0.000125	down	AT1G52510	alpha/beta-Hydrolases superfamily protein
AT1G54780	1.43e-05	down	TLP18.3	TLP18.3; thylakoid lumen 18.3 kDa protein
AT1G55480	6.38e-19	down	ZKT	ZKT; protein containing PDZ domain, a K-box domain, and a TPR region
AT1G56000	0.00106395	down	AT1G56000	FAD/NAD(P)-binding oxidoreductase family protein
AT1G56560	0.00016129	down	A/N-InvA	A/N-InvA; Plant neutral invertase family protein
AT1G57770	0.00091411	down	AT1G57770	FAD/NAD(P)-binding oxidoreductase family protein
AT1G60950	6.38e-19	up	FED A	FED_A; 2Fe-2S ferredoxin-like superfamily protein
AT1G62660	0.001	down	AT1G62660	Glycosyl hydrolases family 32 protein
AT1G62750	6.38e-19	down	SCO1	SCO1; Translation elongation factor EFG/EF2 protein
AT1G67280	0.00338384	down	AT1G67280	Glyoxalase/Bleomycin resistance protein/Dioxygenase superfamily protein
AT1G67700	3.75e-05	down	AT1G67700	multidrug resistance protein
AT1G69740	1.43e-05	down	HEMB1	HEMB1; Aldolase superfamily protein
AT1G70580	1.43e-05	down	AOAT2	AOAT2; alanine-2-oxoglutarate aminotransferase 2
AT1G70610	0.000895062	down	ABCB26	ABCB26; transporter associated with antigen processing protein 1
AT1G71500	9.28e-05	down	AT1G71500	Rieske (2Fe-2S) domain-containing protein
AT1G72610	6.38e-19	down	GER1	GER1; germin-like protein 1
AT1G73060	0.00075625	down	LPA3	LPA3; Low PSII Accumulation 3
AT1G74470	6.38e-19	down	AT1G74470	Pyridine nucleotide-disulfide oxidoreductase family protein
AT1G74970	0.00040411	down	RPS9	RPS9; ribosomal protein S9
AT1G77090	0.000133929	down	AT1G77090	thylakoid lumenal protein (Mog1/PsbP/DUF1795-like photosystem II reaction center PsbP family protein)
AT1G77750	6.38e-19	down	AT1G77750	Ribosomal protein S13/S18 family
AT1G79550	0.00112069	down	PGK	PGK; phosphoglycerate kinase
AT1G79850	0.000125	down	RPS17	RPS17; ribosomal protein S17
AT1G80380	0.0039801	down	AT1G80380	P-loop containing nucleoside triphosphate hydrolases superfamily protein
AT2G05100	4.71e-05	down	LHCB2.1	LHCB2.1; photosystem II light harvesting complex protein 2.1
AT2G15620	0.000151261	down	NIR1	NIR1; nitrite reductase 1
AT2G18230	0.00040411	down	PPa2	PPa2; pyrophosphorylase 2
AT2G21170	6.38e-19	down	TIM	TIM; triosephosphate isomerase
AT2G21280	4.71e-05	down	SULA	SULA; NAD(P)-binding Rossmann-fold superfamily protein
AT2G21530	0.000235294	down	AT2G21530	SMAD/FHA domain-containing protein
AT2G21960	0.00148045	down	AT2G21960	transmembrane protein
AT2G22830	0.00117614	down	SQE2	SQE2; squalene epoxidase 2
AT2G24090	4.71e-05	down	PRPL35	PRPL35; Ribosomal protein L35
AT2G28000	3.75e-05	down	CPN60A	CPN60A; chaperonin-60alpha
AT2G28190	0.000271429	down	CSD2	CSD2; copper/zinc superoxide dismutase 2
AT2G28470	0.00236316	down	BGAL8	BGAL8; beta-galactosidase 8
AT2G30170	0.00142938	down	PBCP	PBCP; Protein phosphatase 2C family protein
AT2G30950	0.00172131	down	VAR2	VAR2; FtsH extracellular protease family
AT2G33800	8.7e-05	down	EMB3113	EMB3113; Ribosomal protein S5 family protein
AT2G34420	0.00430097	down	LHB1B2	LHB1B2; photosystem II light harvesting complex protein B1B2
AT2G36145	0.000522876	down	AT2G36145	hypothetical protein
AT2G36670	0.00479812	down	AT2G36670	Eukaryotic aspartyl protease family protein
AT2G38140	0.0044058	down	PSRP4	PSRP4; plastid-specific ribosomal protein 4
AT2G38280	6.74e-05	down	FAC1	FAC1; AMP deaminase, putative / myoadenylate deaminase
AT2G39730	6.38e-19	down	RCA	RCA; rubisco activase
AT2G43030	1.43e-05	down	AT2G43030	Ribosomal protein L3 family protein
AT2G43090	0.00022963	down	AT2G43090	Aconitase/3-isopropylmalate dehydratase protein
AT2G43560	0.00181522	down	AT2G43560	FKBP-like peptidyl-prolyl cis-trans isomerase family protein
AT2G44920	0.000361702	down	AT2G44920	Tetratricopeptide repeat (TPR)-like superfamily protein
AT2G45770	0.001	down	CPFTSY	CPFTSY; signal recognition particle receptor protein, chloroplast (FTSY)
AT2G46830	0.00305612	down	CCA1	CCA1; circadian clock associated 1
AT3G01480	6.38e-19	down	CYP38	CYP38; cyclophilin 38
AT3G04120	0.00279381	down	GAPC1	GAPC1; glyceraldehyde-3-phosphate dehydrogenase C subunit 1
AT3G06650	0.00172131	down	ACLB-1	ACLB-1; ATP-citrate lyase B-1
AT3G08590	9.28e-05	down	iPGAM2	iPGAM2; Phosphoglycerate mutase, 2,3-bisphosphoglycerate-independent
AT3G08940	6.38e-19	down	LHCB4.2	LHCB4.2; light harvesting complex photosystem II
AT3G10670	0.00412808	down	NAP7	NAP7; non-intrinsic ABC protein 7
AT3G11630	6.38e-19	down	AT3G11630	Thioredoxin superfamily protein
AT3G12780	6.38e-19	down	PGK1	PGK1; phosphoglycerate kinase 1
AT3G13470	6.38e-19	down	Cpn60beta2	Cpn60beta2; TCP-1/cpn60 chaperonin family protein
AT3G15354	0.000137931	down	SPA3	SPA3; SPA1-related 3
AT3G15520	0.00474881	down	AT3G15520	Cyclophilin-like peptidyl-prolyl cis-trans isomerase family protein
AT3G16250	6.38e-19	down	PnsB3	PnsB3; NDH-dependent cyclic electron flow 1
AT3G16560	0.000133929	down	AT3G16560	Protein phosphatase 2C family protein
AT3G17470	0.000439189	down	CRSH	CRSH; Ca2+-activated RelA/spot-like protein
AT3G18290	0.00052	down	BTS	BTS; zinc finger protein-like protein
AT3G18890	3.75e-05	down	Tic62	Tic62; NAD(P)-binding Rossmann-fold superfamily protein
AT3G24190	4.71e-05	down	AT3G24190	Protein kinase superfamily protein
AT3G26520	6.38e-19	down	TIP2	TIP2; tonoplast intrinsic protein 2
AT3G26650	6.38e-19	down	GAPA	GAPA; glyceraldehyde 3-phosphate dehydrogenase A subunit
AT3G26900	0.000939394	down	SKL1	SKL1; shikimate kinase like 1
AT3G27830	0.000939024	down	RPL12-A	RPL12-A; ribosomal protein L12-A
AT3G50820	6.38e-19	down	PSBO2	PSBO2; photosystem II subunit O-2
AT3G51820	0.002	down	G4	G4; UbiA prenyltransferase family protein
AT3G54050	6.38e-19	down	HCEF1	HCEF1; high cyclic electron flow 1
AT3G54210	3.75e-05	down	AT3G54210	Ribosomal protein L17 family protein
AT3G55330	0.000262774	down	PPL1	PPL1; PsbP-like protein 1
AT3G55440	0.001	down	TPI	TPI; triosephosphate isomerase
AT3G55800	6.38e-19	down	SBPASE	SBPASE; sedoheptulose-bisphosphatase
AT3G56140	0.000532051	down	AT3G56140	DUF399 family protein, putative (DUF399 and DUF3411)
AT3G56200	0.0295801	down	AT3G56200	Transmembrane amino acid transporter family protein
AT3G56290	0.027719	down	AT3G56290	potassium transporter
AT3G56940	1.43e-05	down	CRD1	CRD1; dicarboxylate diiron protein, putative (Crd1)
AT3G58610	0.000532051	down	AT3G58610	ketol-acid reductoisomerase
AT3G59780	6.38e-19	down	AT3G59780	Rhodanese/Cell cycle control phosphatase superfamily protein
AT3G60330	0.00052	down	HA7	HA7; H[+]-ATPase 7
AT3G61440	6.74e-05	down	CYSC1	CYSC1; cysteine synthase C1
AT3G63190	9.28e-05	down	RRF	RRF; ribosome recycling factor, chloroplast precursor
AT3G63490	6.38e-19	down	EMB3126	EMB3126; Ribosomal protein L1p/L10e family
AT4G00630	0.0023822	down	KEA2	KEA2; K+ efflux antiporter 2
AT4G01050	6.38e-19	down	TROL	TROL; thylakoid rhodanese-like protein
AT4G01800	0.000888199	down	AGY1	AGY1; Albino or Glassy Yellow 1
AT4G02770	1.43e-05	down	PSAD-1	PSAD-1; photosystem I subunit D-1
AT4G03280	6.38e-19	down	PETC	PETC; photosynthetic electron transfer C
AT4G04350	0.000210938	down	EMB2369	EMB2369; tRNA synthetase class I (I, L, M and V) family protein
AT4G04850	0.00011	down	KEA3	KEA3; K+ efflux antiporter 3
AT4G09010	6.38e-19	down	TL29	TL29; ascorbate peroxidase 4
AT4G10260	0.000204724	down	AT4G10260	pfkB-like carbohydrate kinase family protein
AT4G10300	0.00491589	down	AT4G10300	RmlC-like cupins superfamily protein
AT4G10340	6.38e-19	down	LHCB5	LHCB5; light harvesting complex of photosystem II 5
AT4G12830	4.71e-05	down	AT4G12830	alpha/beta-Hydrolases superfamily protein
AT4G13430	0.000133929	down	IIL1	IIL1; isopropyl malate isomerase large subunit 1
AT4G13500	0.00381	down	AT4G13500	transmembrane protein
AT4G14210	0.00148045	down	PDS3	PDS3; phytoene desaturase 3
AT4G15210	6.38e-19	down	BAM5	BAM5; beta-amylase 5
AT4G15530	6.38e-19	down	PPDK	PPDK; pyruvate orthophosphate dikinase
AT4G17090	6.74e-05	down	CT-BMY	CT-BMY; chloroplast beta-amylase
AT4G17600	0.000268116	down	LIL3:1	LIL3:1; Chlorophyll A-B binding family protein
AT4G18810	0.000395833	down	AT4G18810	NAD(P)-binding Rossmann-fold superfamily protein
AT4G20360	6.38e-19	down	RABE1b	RABE1b; RAB GTPase homolog E1B
AT4G24280	1.43e-05	down	cpHsc70-1	cpHsc70-1; chloroplast heat shock protein 70-1
AT4G25290	0.00278757	down	AT4G25290	DNA photolyase
AT4G27070	0.001	down	TSB2	TSB2; tryptophan synthase beta-subunit 2
AT4G27550	0.0462551	down	TPS4	TPS4; trehalose-6-phosphatase synthase S4
AT4G27600	0.000158333	down	NARA5	NARA5; pfkB-like carbohydrate kinase family protein
AT4G27800	0.00192973	down	TAP38	TAP38; thylakoid-associated phosphatase 38
AT4G28080	6.38e-19	down	AT4G28080	Tetratricopeptide repeat (TPR)-like superfamily protein
AT4G29060	6.38e-19	down	emb2726	emb2726; elongation factor Ts family protein
AT4G29590	0.00404951	down	AT4G29590	S-adenosyl-L-methionine-dependent methyltransferases superfamily protein
AT4G29930	0.00465865	down	AT4G29930	basic helix-loop-helix (bHLH) DNA-binding superfamily protein
AT4G30210	0.000137931	down	ATR2	ATR2; P450 reductase 2
AT4G30950	0.000522876	down	FAD6	FAD6; fatty acid desaturase 6
AT4G31390	0.00010101	down	ACDO1	ACDO1; Protein kinase superfamily protein
AT4G31990	6.38e-19	down	ASP5	ASP5; aspartate aminotransferase 5
AT4G38970	0.00201069	down	FBA2	FBA2; fructose-bisphosphate aldolase 2
AT4G39540	0.00222222	down	SK2	SK2; shikimate kinase 2
AT4G39710	1.43e-05	down	PnsL4	PnsL4; FK506-binding protein 16-2
AT4G39970	0.00271875	down	AT4G39970	Haloacid dehalogenase-like hydrolase (HAD) superfamily protein
AT5G02120	0.000691824	down	OHP	OHP; one helix protein
AT5G03940	0.00344724	down	CPSRP54	CPSRP54; chloroplast signal recognition particle 54 kDa subunit
AT5G04140	6.38e-19	down	GLU1	GLU1; glutamate synthase 1
AT5G05170	0.00326904	down	CEV1	CEV1; Cellulose synthase family protein
AT5G06220	1.43e-05	down	AT5G06220	LETM1-like protein
AT5G09330	0.000133929	down	NAC082	NAC082; NAC domain containing protein 82
AT5G09650	6.38e-19	down	PPa6	PPa6; pyrophosphorylase 6
AT5G09820	0.000532051	down	AT5G09820	Plastid-lipid associated protein PAP / fibrillin family protein
AT5G10540	0.000137931	down	AT5G10540	Zincin-like metalloproteases family protein
AT5G12470	1.43e-05	down	AT5G12470	UvrABC system C protein, putative (DUF3411)
AT5G13120	6.38e-19	down	Pnsl5	Pnsl5; cyclophilin 20-2
AT5G13420	0.00474881	down	TRA2	TRA2; Aldolase-type TIM barrel family protein
AT5G13630	0.000125	down	GUN5	GUN5; magnesium-chelatase subunit chlH, chloroplast, putative / Mg-protoporphyrin IX chelatase, putative (CHLH)
AT5G13650	6.38e-19	down	SVR3	SVR3; elongation factor family protein
AT5G14740	6.38e-19	down	CA2	CA2; carbonic anhydrase 2
AT5G17170	0.00107515	down	ENH1	ENH1; rubredoxin family protein
AT5G17230	1.43e-05	down	PSY	PSY; PHYTOENE SYNTHASE
AT5G19220	0.000223077	down	APL1	APL1; ADP glucose pyrophosphorylase large subunit 1
AT5G20720	0.0028	down	CPN20	CPN20; chaperonin 20
AT5G21930	2.67e-05	down	PAA2	PAA2; P-type ATPase of Arabidopsis 2
AT5G23060	0.00022963	down	CaS	CaS; calcium sensing receptor
AT5G23120	6.38e-19	down	HCF136	HCF136; photosystem II stability/assembly factor, chloroplast (HCF136)
AT5G24810	0.00493954	down	AT5G24810	ABC1 family protein
AT5G28020	0.00018254	down	CYSD2	CYSD2; cysteine synthase D2
AT5G28840	6.38e-19	down	GME	GME; GDP-D-mannose 3',5'-epimerase
AT5G30510	6.38e-19	down	RPS1	RPS1; ribosomal protein S1
AT5G35220	0.000683544	down	EGY1	EGY1; Peptidase M50 family protein
AT5G36880	0.00100585	down	ACS	ACS; acetyl-CoA synthetase
AT5G38410	6.38e-19	down	RBCS3B	RBCS3B; Ribulose bisphosphate carboxylase (small chain) family protein
AT5G40950	0.00022963	down	RPL27	RPL27; ribosomal protein large subunit 27
AT5G42740	0.000133929	down	AT5G42740	Sugar isomerase (SIS) family protein
AT5G43745	0.000151261	down	AT5G43745	ion channel POLLUX-like protein, putative (DUF1012)
AT5G46110	6.38e-19	down	APE2	APE2; Glucose-6-phosphate/phosphate translocator-like protein
AT5G47190	8.7e-05	down	AT5G47190	Ribosomal protein L19 family protein
AT5G47240	0.000125	down	NUDT8	NUDT8; nudix hydrolase homolog 8
AT5G47840	6.38e-19	down	AMK2	AMK2; adenosine monophosphate kinase
AT5G48300	0.000133929	down	ADG1	ADG1; ADP glucose pyrophosphorylase 1
AT5G49030	0.000133929	down	OVA2	OVA2; tRNA synthetase class I (I, L, M and V) family protein
AT5G49810	0.000137931	down	MMT	MMT; methionine S-methyltransferase
AT5G51010	0.00016129	down	AT5G51010	Rubredoxin-like superfamily protein
AT5G51610	0.00010101	down	AT5G51610	Ribosomal protein L11 family protein
AT5G53450	0.000133929	down	ORG1	ORG1; OBP3-responsive protein 1
AT5G53490	2.67e-05	down	AT5G53490	Tetratricopeptide repeat (TPR)-like superfamily protein
AT5G54270	0.00022963	down	LHCB3	LHCB3; light-harvesting chlorophyll B-binding protein 3
AT5G54600	9.28e-05	down	RPL24	RPL24; Translation protein SH3-like family protein
AT5G55220	0.000585987	down	AT5G55220	trigger factor type chaperone family protein
AT5G58140	0.00018254	down	PHOT2	PHOT2; phototropin 2
AT5G58250	0.000391608	down	EMB3143	EMB3143; YCF54
AT5G58260	2.67e-05	down	NdhN	NdhN; oxidoreductases, acting on NADH or NADPH, quinone or similar compound as acceptor
AT5G58330	6.38e-19	down	AT5G58330	lactate/malate dehydrogenase family protein
AT5G59750	6.74e-05	down	RIBA3	RIBA3; monofunctional riboflavin biosynthesis protein RIBA 3
AT5G60010	0.00418137	down	AT5G60010	ferric reductase-like transmembrane component family protein
AT5G60600	0.000151261	down	HDS	HDS; 4-hydroxy-3-methylbut-2-enyl diphosphate synthase
AT5G61410	6.38e-19	down	RPE	RPE; D-ribulose-5-phosphate-3-epimerase
AT5G62790	0.000217054	down	DXR	DXR; 1-deoxy-D-xylulose 5-phosphate reductoisomerase
AT5G63570	0.00016129	down	GSA1	GSA1; glutamate-1-semialdehyde-2,1-aminomutase
AT5G63860	0.000975904	down	UVR8	UVR8; Regulator of chromosome condensation (RCC1) family protein
AT5G64840	0.00474881	down	ABCF5	ABCF5; general control non-repressible 5
AT5G64940	6.38e-19	down	ATH13	ATH13; ABC2 homolog 13
AT5G65220	0.000522876	down	AT5G65220	Ribosomal L29 family protein
AT5G65460	0.00016129	down	KAC2	KAC2; kinesin like protein for actin based chloroplast movement 2
AT5G66530	3.75e-05	down	AT5G66530	Galactose mutarotase-like superfamily protein
AT1G01090	0.00753556	up	PDH-E1 ALPHA	PDH-E1_ALPHA; pyruvate dehydrogenase E1 alpha
AT1G02500	0.000639098	up	SAM1	SAM1; S-adenosylmethionine synthetase 1
AT1G03680	0.0148938	up	THM1	THM1; thioredoxin M-type 1
AT1G04530	0.00713471	up	TPR4	TPR4; Tetratricopeptide repeat (TPR)-like superfamily protein
AT1G04920	6.38e-19	up	SPS3F	SPS3F; sucrose phosphate synthase 3F
AT1G05010	0.0166017	up	EFE	EFE; ethylene-forming enzyme
AT1G06310	0.0137738	up	ACX6	ACX6; acyl-CoA oxidase 6
AT1G06690	5.07e-19	up	AT1G06690	NAD(P)-linked oxidoreductase superfamily protein
AT1G07080	0.025517	up	AT1G07080	Thioredoxin superfamily protein
AT1G07230	5.07e-19	up	NPC1	NPC1; non-specific phospholipase C1
AT1G08450	0.00101449	up	CRT3	CRT3; calreticulin 3
AT1G08830	4.55e-05	up	CSD1	CSD1; copper/zinc superoxide dismutase 1
AT1G09960	0.000421488	up	SUT4	SUT4; sucrose transporter 4
AT1G10070	0.00440936	up	BCAT-2	BCAT-2; branched-chain amino acid transaminase 2
AT1G10500	5.07e-19	up	CPISCA	CPISCA; chloroplast-localized ISCA-like protein
AT1G10600	0.00886667	up	AMSH2	AMSH2; associated molecule with the SH3 domain of STAM 2
AT1G10760	5.07e-19	up	SEX1	SEX1; Pyruvate phosphate dikinase, PEP/pyruvate binding domain-containing protein
AT1G11530	0.014	up	CXXS1	CXXS1; C-terminal cysteine residue is changed to a serine 1
AT1G11840	0.00948113	up	GLX1	GLX1; glyoxalase/bleomycin resistance protein/dioxygenase superfamily protein
AT1G11860	0.0198866	up	AT1G11860	Glycine cleavage T-protein family
AT1G13990	0.000386555	up	AT1G13990	plant/protein
AT1G15740	3.61e-05	up	AT1G15740	Leucine-rich repeat family protein
AT1G15820	0.0183734	up	LHCB6	LHCB6; light harvesting complex photosystem II subunit 6
AT1G16780		up		VHP2;2; Inorganic H pyrophosphatase family protein
AT1G16880	5.07e-19	up	ACR11	ACR11; uridylyltransferase-like protein
AT1G17370	0.000180952	up	UBP1B	UBP1B; oligouridylate binding protein 1B
AT1G18270	0.00759204	up	AT1G18270	ketose-bisphosphate aldolase class-II family protein
AT1G20620	5.07e-19	up	CAT3	CAT3; catalase 3
AT1G21400	0.000468254	up	AT1G21400	Thiamin diphosphate-binding fold (THDP-binding) superfamily protein
AT1G21680	5.07e-19	up	AT1G21680	DPP6 N-terminal domain-like protein
AT1G23170	0.0149561	up	AT1G23170	transmembrane protein (Protein of unknown function DUF2359, transmembrane)
AT1G23230	0.021756	up	AT1G23230	mediator of RNA polymerase II transcription subunit
AT1G26230	5.07e-19	up	Cpn60beta4	Cpn60beta4; TCP-1/cpn60 chaperonin family protein
AT1G27320	0.0143333	up	HK3	HK3; histidine kinase 3
AT1G28140	0.0136409	up	AT1G28140	integral membrane family protein
AT1G30660	0.0277844	up	AT1G30660	nucleic acid binding protein
AT1G32440	0.00547541	up	PKp3	PKp3; plastidial pyruvate kinase 3
AT1G32900	0.00440936	up	GBSS1	GBSS1; UDP-Glycosyltransferase superfamily protein
AT1G36070	0.00619149	up	AT1G36070	Transducin/WD40 repeat-like superfamily protein
AT1G42680	5.56e-05	up	AT1G42680	P-loop containing nucleoside triphosphate hydrolases superfamily protein
AT1G43710	0.0357042	up	EMB1075	EMB1075; Pyridoxal phosphate (PLP)-dependent transferases superfamily protein
AT1G44180	0.00873913	up	AT1G44180	Peptidase M20/M25/M40 family protein
AT1G48470		up		GLN1;5; glutamine synthetase 1;5
AT1G48600	0.000386555	up	PMEAMT	PMEAMT; S-adenosyl-L-methionine-dependent methyltransferases superfamily protein
AT1G48640	0.000196091	up	AT1G48640	Transmembrane amino acid transporter family protein
AT1G48920	5.07e-19	up	NUC-L1	NUC-L1; nucleolin like 1
AT1G50250	0.0018	up	FTSH1	FTSH1; FTSH protease 1
AT1G51350	0.00206536	up	AT1G51350	ARM repeat superfamily protein
AT1G54100	5.07e-19	up	ALDH7B4	ALDH7B4; aldehyde dehydrogenase 7B4
AT1G56300	0.000492188	up	AT1G56300	Chaperone DnaJ-domain superfamily protein
AT1G58030	0.0025443	up	CAT2	CAT2; cationic amino acid transporter 2
AT1G60420	0.000492188	up	AT1G60420	DC1 domain-containing protein
AT1G60890	0.000561538	up	AT1G60890	Phosphatidylinositol-4-phosphate 5-kinase family protein
AT1G64740	0.00609626	up	TUA1	TUA1; alpha-1 tubulin
AT1G64860	0.00622632	up	SIGA	SIGA; sigma factor A
AT1G65840	0.00221936	up	PAO4	PAO4; polyamine oxidase 4
AT1G66770	0.00770874	up	SWEET6	SWEET6; Nodulin MtN3 family protein
AT1G68010	4.55e-05	up	HPR	HPR; hydroxypyruvate reductase
AT1G69410	5.07e-19	up	ELF5A-3	ELF5A-3; eukaryotic elongation factor 5A-3
AT1G69610	0.0116465	up	AT1G69610	zinc finger FYVE domain protein, putative (DUF1666)
AT1G70820	5.07e-19	up	AT1G70820	phosphoglucomutase, putative / glucose phosphomutase
AT1G71090	0.0241362	up	AT1G71090	Auxin efflux carrier family protein
AT1G71110	0.00129371	up	AT1G71110	transmembrane protein
AT1G71220	0.0294982	up	EBS1	EBS1; EMS-MUTAGENIZED BRI1 SUPPRESSOR 1
AT1G71950	0.00873913	up	AT1G71950	Proteinase inhibitor, propeptide
AT1G73030	0.0382577	up	VPS46.2	VPS46.2; SNF7 family protein
AT1G75180	0.0270373	up	AT1G75180	Erythronate-4-phosphate dehydrogenase family protein
AT1G75380	5.07e-19	up	BBD1	BBD1; bifunctional nuclease in basal defense response 1
AT1G76340	0.0245985	up	GONST3	GONST3; golgi nucleotide sugar transporter 3
AT1G76400	0.000572519	up	AT1G76400	Ribophorin I
AT1G76760	5.07e-19	up	TY1	TY1; thioredoxin Y1
AT1G77510	0.00525424	up	PDIL1-2	PDIL1-2; PDI-like 1-2
AT1G79440	0.000212963	up	ALDH5F1	ALDH5F1; aldehyde dehydrogenase 5F1
AT1G79690	0.0141704	up	NUDT3	NUDT3; nudix hydrolase homolog 3
AT1G79820	0.0177	up	SGB1	SGB1; Major facilitator superfamily protein
AT1G80130	5.07e-19	up	AT1G80130	Tetratricopeptide repeat (TPR)-like superfamily protein
AT1G80300	0.032296	up	NTT1	NTT1; nucleotide transporter 1
AT1G80480	0.00547541	up	PTAC17	PTAC17; plastid transcriptionally active 17
AT1G80530	0.0452752	up	AT1G80530	Major facilitator superfamily protein
AT2G01190	5.07e-19	up	PDE331	PDE331; Octicosapeptide/Phox/Bem1p family protein
AT2G01970	0.00879327	up	AT2G01970	Endomembrane protein 70 protein family
AT2G02990	0.0376298	up	RNS1	RNS1; ribonuclease 1
AT2G04520	0.00844335	up	AT2G04520	Nucleic acid-binding, OB-fold-like protein
AT2G11520	0.0499082	up	CRCK3	CRCK3; calmodulin-binding receptor-like cytoplasmic kinase 3
AT2G17560	0.0071641	up	HMGB4	HMGB4; high mobility group B4
AT2G17630	0.0222213	up	AT2G17630	Pyridoxal phosphate (PLP)-dependent transferases superfamily protein
AT2G18750	0.0221349	up	AT2G18750	Calmodulin-binding protein
AT2G19670	0.00867805	up	PRMT1A	PRMT1A; protein arginine methyltransferase 1A
AT2G21590	5.07e-19	up	APL4	APL4; Glucose-1-phosphate adenylyltransferase family protein
AT2G21970	0.000636364	up	SEP2	SEP2; stress enhanced protein 2
AT2G22200	0.0153217	up	AT2G22200	Integrase-type DNA-binding superfamily protein
AT2G22420	0.0425642	up	AT2G22420	Peroxidase superfamily protein
AT2G23030	0.0219801	up	SNRK2.9	SNRK2.9; SNF1-related protein kinase 2.9
AT2G23840	0.00165069	up	AT2G23840	HNH endonuclease
AT2G24820	0.000830882	up	TIC55-II	TIC55-II; translocon at the inner envelope membrane of chloroplasts 55-II
AT2G26230	0.0249962	up	AT2G26230	uricase / urate oxidase / nodulin 35
AT2G27500	0.0234431	up	AT2G27500	Glycosyl hydrolase superfamily protein
AT2G29380	0.00759204	up	HAI3	HAI3; highly ABA-induced PP2C protein 3
AT2G29630	5.07e-19	up	THIC	THIC; thiaminC
AT2G30600	5.07e-19	up	AT2G30600	BTB/POZ domain-containing protein
AT2G31060	0.00304938	up	EMB2785	EMB2785; elongation factor family protein
AT2G31960	0.0260075	up	GSL03	GSL03; glucan synthase-like 3
AT2G31970	0.00541667	up	RAD50	RAD50; DNA repair-recombination protein (RAD50)
AT2G32090	0.0159267	up	AT2G32090	Lactoylglutathione lyase / glyoxalase I family protein
AT2G32500	0.0185826	up	AT2G32500	Stress responsive alpha-beta barrel domain protein
AT2G32810	0.00207792	up	BGAL9	BGAL9; beta galactosidase 9
AT2G34750	5.07e-19	up	AT2G34750	RNA polymerase I specific transcription initiation factor RRN3 protein
AT2G35240	0.0247731	up	MORF6	MORF6; plastid developmental protein DAG
AT2G36390	5.07e-19	up	SBE2.1	SBE2.1; starch branching enzyme 2.1
AT2G36590	3.61e-05	up	ProT3	ProT3; proline transporter 3
AT2G36630	0.000132653	up	AT2G36630	Sulfite exporter TauE/SafE family protein
AT2G39800	5.07e-19	up	P5CS1	P5CS1; delta1-pyrroline-5-carboxylate synthase 1
AT2G39830	0.0131101	up	DAR2	DAR2; DA1-related protein 2
AT2G39940	9.47e-05	up	COI1	COI1; RNI-like superfamily protein
AT2G40300	5.07e-19	up	FER4	FER4; ferritin 4
AT2G40360	0.0159267	up	AT2G40360	Transducin/WD40 repeat-like superfamily protein
AT2G41250	0.000247706	up	AT2G41250	Haloacid dehalogenase-like hydrolase (HAD) superfamily protein
AT2G42750	0.000103093	up	AT2G42750	DNAJ heat shock N-terminal domain-containing protein
AT2G46680	0.0110748	up	HB-7	HB-7; homeobox 7
AT2G47470	0.0469	up	UNE5	UNE5; thioredoxin family protein
AT3G01100	0.0345496	up	HYP1	HYP1; hypothetical protein 1
AT3G01620	0.0319384	up	AT3G01620	beta-1,4-N-acetylglucosaminyltransferase family protein
AT3G02230	0.0371394	up	RGP1	RGP1; reversibly glycosylated polypeptide 1
AT3G03380	6.59e-05	up	DEG7	DEG7; DegP protease 7
AT3G03440	0.0011844	up	AT3G03440	ARM repeat superfamily protein
AT3G03990	0.00737056	up	AT3G03990	alpha/beta-Hydrolases superfamily protein
AT3G06483	4.55e-05	up	PDK	PDK; pyruvate dehydrogenase kinase
AT3G06810	0.00886667	up	IBR3	IBR3; acyl-CoA dehydrogenase-like protein
AT3G06860	0.000408333	up	MFP2	MFP2; multifunctional protein 2
AT3G07770	0.016073	up	Hsp89.1	Hsp89.1; HEAT SHOCK PROTEIN 89.1
AT3G10130	0.000435484	up	AT3G10130	SOUL heme-binding family protein
AT3G10410	0.00165101	up	SCPL49	SCPL49; SERINE CARBOXYPEPTIDASE-LIKE 49
AT3G10920	3.61e-05	up	MSD1	MSD1; manganese superoxide dismutase 1
AT3G10960	0.0173054	up	AZG1	AZG1; AZA-guanine resistant1
AT3G11780	5.07e-19	up	AT3G11780	MD-2-related lipid recognition domain-containing protein / ML domain-containing protein
AT3G12580	0.000868613	up	HSP70	HSP70; heat shock protein 70
AT3G12760	0.0248931	up	AT3G12760	defective in cullin neddylation protein
AT3G12860	0.0171688	up	AT3G12860	NOP56-like pre RNA processing ribonucleoprotein
AT3G16150	0.0323921	up	ASPGB1	ASPGB1; N-terminal nucleophile aminohydrolases (Ntn hydrolases) superfamily protein
AT3G16640	0.000103093	up	TCTP	TCTP; translationally controlled tumor protein
AT3G17020	0.00145517	up	AT3G17020	Adenine nucleotide alpha hydrolases-like superfamily protein
AT3G17720	0.000212963	up	AT3G17720	Pyridoxal phosphate (PLP)-dependent transferases superfamily protein
AT3G17810	0.00203289	up	PYD1	PYD1; pyrimidine 1
AT3G17930	0.0127788	up	DAC	DAC; transmembrane protein
AT3G18110	0.0492285	up	EMB1270	EMB1270; Pentatricopeptide repeat (PPR) superfamily protein
AT3G18370	0.0171723	up	ATSYTF	ATSYTF; C2 domain-containing protein
AT3G19170	5.07e-19	up	PREP1	PREP1; presequence protease 1
AT3G20210	5.07e-19	up	DELTA-VPE	DELTA-VPE; delta vacuolar processing enzyme
AT3G20500	0.0214177	up	PAP18	PAP18; purple acid phosphatase 18
AT3G21670	0.00124648	up	AT3G21670	Major facilitator superfamily protein
AT3G22200	0.00844335	up	POP2	POP2; Pyridoxal phosphate (PLP)-dependent transferases superfamily protein
AT3G22330	0.00722449	up	PMH2	PMH2; putative mitochondrial RNA helicase 2
AT3G23000	0.00851471	up	CIPK7	CIPK7; CBL-interacting protein kinase 7
AT3G23800	0.00541667	up	SBP3	SBP3; selenium-binding protein 3
AT3G23920	5.07e-19	up	BAM1	BAM1; beta-amylase 1
AT3G24170	5.07e-19	up	GR1	GR1; glutathione-disulfide reductase
AT3G26420	0.000147059	up	ATRZ-1A	ATRZ-1A; RNA-binding (RRM/RBD/RNP motifs) family protein with retrovirus zinc finger-like domain-containing protein
AT3G27180	5.56e-05	up	AT3G27180	S-adenosyl-L-methionine-dependent methyltransferases superfamily protein
AT3G29320	5.07e-19	up	PHS1	PHS1; Glycosyl transferase, family 35
AT3G44740	0.00496571	up	AT3G44740	Class II aaRS and biotin synthetases superfamily protein
AT3G44880	5.07e-19	up	ACD1	ACD1; Pheophorbide a oxygenase family protein with Rieske 2Fe-2S domain-containing protein
AT3G45180	0.0198866	up	AT3G45180	Ubiquitin-like superfamily protein
AT3G45300	0.00415385	up	IVD	IVD; isovaleryl-CoA-dehydrogenase
AT3G45310	5.07e-19	up	AT3G45310	Cysteine proteinases superfamily protein
AT3G45780	2.56e-05	up	PHOT1	PHOT1; phototropin 1
AT3G47470	5.07e-19	up	LHCA4	LHCA4; light-harvesting chlorophyll-protein complex I subunit A4
AT3G48170	0.00116429	up	ALDH10A9	ALDH10A9; aldehyde dehydrogenase 10A9
AT3G48530	0.0331036	up	KING1	KING1; SNF1-related protein kinase regulatory subunit gamma 1
AT3G50670	0.000147059	up	U1-70K	U1-70K; U1 small nuclear ribonucleoprotein-70K
AT3G52430	0.0499575	up	PAD4	PAD4; alpha/beta-Hydrolases superfamily protein
AT3G54830	0.00394584	up	AT3G54830	Transmembrane amino acid transporter family protein
AT3G54890	0.00808943	up	LHCA1	LHCA1; chlorophyll a-b binding protein 6
AT3G55520	0.00441279	up	AT3G55520	FKBP-like peptidyl-prolyl cis-trans isomerase family protein
AT3G55980	5.07e-19	up	SZF1	SZF1; salt-inducible zinc finger 1
AT3G56490	0.00037931	up	HIT3	HIT3; HIS triad family protein 3
AT3G57520	5.07e-19	up	SIP2	SIP2; seed imbibition 2
AT3G57540	3.61e-05	up	AT3G57540	Remorin family protein
AT3G58750	5.07e-19	up	CSY2	CSY2; citrate synthase 2
AT3G60750	5.07e-19	up	AT3G60750	Transketolase
AT3G61070	0.0346325	up	PEX11E	PEX11E; peroxin 11E
AT3G61470	5.07e-19	up	LHCA2	LHCA2; photosystem I light harvesting complex protein
AT3G62360	0.0464548	up	AT3G62360	Carbohydrate-binding-like fold
AT3G63460	0.00241401	up	AT3G63460	transducin family protein / WD-40 repeat family protein
AT4G02450	0.00203289	up	AT4G02450	HSP20-like chaperones superfamily protein
AT4G02580	0.0402075	up	AT4G02580	NADH-ubiquinone oxidoreductase 24 kDa subunit
AT4G02880	0.0338612	up	AT4G02880	ELKS/Rab6-interacting/CAST family protein
AT4G04330	0.0166017	up	RbcX1	RbcX1; Chaperonin-like RbcX protein
AT4G04770	5.07e-19	up	ABCI8	ABCI8; ATP binding cassette protein 1
AT4G05160	0.0059086	up	AT4G05160	AMP-dependent synthetase and ligase family protein
AT4G08310	0.0358246	up	AT4G08310	DNA ligase
AT4G09040	2.56e-05	up	AT4G09040	RNA-binding (RRM/RBD/RNP motifs) family protein
AT4G11810	0.0206694	up	AT4G11810	Major Facilitator Superfamily with SPX (SYG1/Pho81/XPR1) domain-containing protein
AT4G11911	0.00015534	up	AT4G11911	STAY-GREEN-like protein
AT4G13250	0.000147059	up	NYC1	NYC1; NAD(P)-binding Rossmann-fold superfamily protein
AT4G13850	5.07e-19	up	GR-RBP2	GR-RBP2; glycine-rich RNA-binding protein 2
AT4G13940	0.0075339	up	HOG1	HOG1; S-adenosyl-L-homocysteine hydrolase
AT4G14690	5.07e-19	up	ELIP2	ELIP2; Chlorophyll A-B binding family protein
AT4G14710	0.000783582	up	ATARD2	ATARD2; RmlC-like cupins superfamily protein
AT4G15440	5.07e-19	up	HPL1	HPL1; hydroperoxide lyase 1
AT4G15470	4.55e-05	up	AT4G15470	Bax inhibitor-1 family protein
AT4G16190	5.07e-19	up	AT4G16190	Papain family cysteine protease
AT4G16370	0.00443353	up	OPT3	OPT3; oligopeptide transporter
AT4G19170	5.07e-19	up	NCED4	NCED4; nine-cis-epoxycarotenoid dioxygenase 4
AT4G19210	0.000435484	up	ABCE2	ABCE2; RNAse l inhibitor protein 2
AT4G21150	0.000212963	up	HAP6	HAP6; ribophorin II (RPN2) family protein
AT4G21570	0.000347826	up	AT4G21570	organic solute transporter ostalpha protein (DUF300)
AT4G22240	0.00134722	up	AT4G22240	Plastid-lipid associated protein PAP / fibrillin family protein
AT4G24620	0.00165101	up	PGI1	PGI1; phosphoglucose isomerase 1
AT4G24690	9.47e-05	up	NBR1	NBR1; ubiquitin-associated (UBA)/TS-N domain-containing protein / octicosapeptide/Phox/Bemp1 (PB1) domain-containing protein
AT4G24800	0.000288288	up	ECIP1	ECIP1; MA3 domain-containing protein
AT4G26080	0.0194286	up	ABI1	ABI1; Protein phosphatase 2C family protein
AT4G26180	0.0386712	up	AT4G26180	Mitochondrial substrate carrier family protein
AT4G26400	0.00042623	up	AT4G26400	RING/U-box superfamily protein
AT4G26480	0.00320122	up	AT4G26480	RNA-binding KH domain-containing protein
AT4G27130	0.000386555	up	AT4G27130	Translation initiation factor SUI1 family protein
AT4G27700	0.00955869	up	AT4G27700	Rhodanese/Cell cycle control phosphatase superfamily protein
AT4G29010	0.00401786	up	AIM1	AIM1; Enoyl-CoA hydratase/isomerase family
AT4G30810	0.0234431	up	scpl29	scpl29; serine carboxypeptidase-like 29
AT4G30920	0.00321687	up	LAP2	LAP2; Cytosol aminopeptidase family protein
AT4G30960	0.00526966	up	SIP3	SIP3; SOS3-interacting protein 3
AT4G32250	0.0150175	up	AT4G32250	Protein kinase superfamily protein
AT4G32272	0.0496382	up	AT4G32272	Nucleotide/sugar transporter family protein
AT4G33150	2.56e-05	up	AT4G33150	lysine-ketoglutarate reductase/saccharopine dehydrogenase bifunctional enzyme
AT4G33300	9.47e-05	up	ADR1-L1	ADR1-L1; ADR1-like 1
AT4G33985	0.00515341	up	AT4G33985	membrane insertase, putative (DUF1685)
AT4G34120	0.000464	up	LEJ1	LEJ1; Cystathionine beta-synthase (CBS) family protein
AT4G34240	9.47e-05	up	ALDH3I1	ALDH3I1; aldehyde dehydrogenase 3I1
AT4G34710	5.07e-19	up	ADC2	ADC2; arginine decarboxylase 2
AT4G34890	0.00547541	up	XDH1	XDH1; xanthine dehydrogenase 1
AT4G35300	0.0234453	up	TMT2	TMT2; tonoplast monosaccharide transporter2
AT4G35830	0.00759204	up	ACO1	ACO1; aconitase 1
AT4G36080	0.0303824	up	AT4G36080	phosphotransferases/inositol or phosphatidylinositol kinase
AT4G36760	0.00165101	up	APP1	APP1; aminopeptidase P1
AT4G36870	0.0149251	up	BLH2	BLH2; BEL1-like homeodomain 2
AT4G36920	0.0434007	up	AP2	AP2; Integrase-type DNA-binding superfamily protein
AT4G37550	5.07e-19	up	AT4G37550	Acetamidase/Formamidase family protein
AT4G38250	0.00291195	up	AT4G38250	Transmembrane amino acid transporter family protein
AT4G38690	0.00755556	up	AT4G38690	PLC-like phosphodiesterases superfamily protein
AT4G38740	5.07e-19	up	CYP18-3
AT5G01850	0.00304938	up	AT5G01850	Protein kinase superfamily protein
AT5G01990	0.00304938	up	AT5G01990	Auxin efflux carrier family protein
AT5G03460	0.0254811	up	AT5G03460	transmembrane protein
AT5G04740	5.07e-19	up	ACR12	ACR12; ACT domain-containing protein
AT5G05100	5.07e-19	up	AT5G05100	Single-stranded nucleic acid binding R3H protein
AT5G05570	0.03124	up	AT5G05570	transducin family protein / WD-40 repeat family protein
AT5G06530	5.07e-19	up	ABCG22	ABCG22; ABC-2 type transporter family protein
AT5G08380	0.000173077	up	AGAL1	AGAL1; alpha-galactosidase 1
AT5G08500	5.07e-19	up	AT5G08500	Transmembrane CLPTM1 family protein
AT5G10170	0.0395188	up	MIPS3	MIPS3; myo-inositol-1-phosphate synthase 3
AT5G10860	5.07e-19	up	CBSX3	CBSX3; Cystathionine beta-synthase (CBS) family protein
AT5G11060	0.0245985	up	KNAT4	KNAT4; homeobox protein knotted-1-like 4
AT5G11580	0.0264794	up	AT5G11580	Regulator of chromosome condensation (RCC1) family protein
AT5G11680	0.016141	up	AT5G11680	classical AGP protein
AT5G11720	0.0371394	up	AT5G11720	Glycosyl hydrolases family 31 protein
AT5G13200	0.00621693	up	AT5G13200	GRAM domain family protein
AT5G13700	5.07e-19	up	PAO1	PAO1; polyamine oxidase 1
AT5G13720	0.013137	up	AT5G13720	Uncharacterized protein family (UPF0114)
AT5G13800	0.0143333	up	PPH	PPH; pheophytinase
AT5G14020	0.000324561	up	AT5G14020	Endosomal targeting BRO1-like domain-containing protein
AT5G16470	0.00561956	up	AT5G16470	zinc finger (C2H2 type) family protein
AT5G19140	5.07e-19	up	AILP1	AILP1; aluminum induced protein with YGL and LRDR motifs
AT5G19590	0.00320122	up	AT5G19590	DUF538 family protein (Protein of unknown function, DUF538)
AT5G20830	2.67e-05	up	SUS1	SUS1; sucrose synthase 1
AT5G20980	0.000294643	up	MS3	MS3; methionine synthase 3
AT5G22020	0.03124	up	AT5G22020	Calcium-dependent phosphotriesterase superfamily protein
AT5G23240	5.07e-19	up	AT5G23240	DNAJ heat shock N-terminal domain-containing protein
AT5G24300	5.07e-19	up	SS1	SS1; Glycogen/starch synthases, ADP-glucose type
AT5G24470	5.07e-19	up	PRR5	PRR5; two-component response regulator-like protein
AT5G24490	5.07e-19	up	AT5G24490	30S ribosomal protein
AT5G25610	5.07e-19	up	RD22	RD22; BURP domain-containing protein
AT5G27320	0.000147059	up	GID1C	GID1C; alpha/beta-Hydrolases superfamily protein
AT5G27520	0.0248429	up	PNC2	PNC2; peroxisomal adenine nucleotide carrier 2
AT5G34850	5.07e-19	up	PAP26	PAP26; purple acid phosphatase 26
AT5G36890	0.0127546	up	BGLU42	BGLU42; beta glucosidase 42
AT5G38820	0.000469435	up	AT5G38820	Transmembrane amino acid transporter family protein
AT5G39660	0.00565405	up	CDF2	CDF2; cycling DOF factor 2
AT5G40390	0.0374479	up	SIP1	SIP1; Raffinose synthase family protein
AT5G40500	5.07e-19	up	AT5G40500	hypothetical protein
AT5G40760	0.00241401	up	G6PD6	G6PD6; glucose-6-phosphate dehydrogenase 6
AT5G42390	5.07e-19	up	SPP	SPP; Insulinase (Peptidase family M16) family protein
AT5G43600	5.07e-19	up	UAH	UAH; ureidoglycolate amidohydrolase
AT5G44620	0.0331036	up	CYP706A3	CYP706A3; cytochrome P450, family 706, subfamily A, polypeptide 3
AT5G45410	0.00471839	up	AT5G45410	zinc finger B-box protein
AT5G46030	2.56e-05	up	AT5G46030	transcription elongation factor-like protein
AT5G46180	2.56e-05	up	DELTA-OAT	DELTA-OAT; ornithine-delta-aminotransferase
AT5G46250	0.00946446	up	LARP6a	LARP6a; RNA-binding protein
AT5G49740	0.03124	up	FRO7	FRO7; ferric reduction oxidase 7
AT5G50720	5.59e-06	up	HVA22E	HVA22E; HVA22 homologue E
AT5G51570	0.0186584	up	AT5G51570	SPFH/Band 7/PHB domain-containing membrane-associated protein family
AT5G51970	0.000830882	up	AT5G51970	GroES-like zinc-binding alcohol dehydrogenase family protein
AT5G53850	5.07e-19	up	AT5G53850	haloacid dehalogenase-like hydrolase family protein
AT5G54190	0.0280667	up	PORA	PORA; protochlorophyllide oxidoreductase A
AT5G54770	5.07e-19	up	THI1	THI1; thiazole biosynthetic enzyme, chloroplast (ARA6) (THI1) (THI4)
AT5G54870	0.000324561	up	AT5G54870	inositol-1,4,5-trisphosphate 5-phosphatase
AT5G55660	0.00379641	up	AT5G55660	DEK domain-containing chromatin associated protein
AT5G56150	5.07e-19	up	UBC30	UBC30; ubiquitin-conjugating enzyme 30
AT5G56600	3.61e-05	up	PRF3	PRF3; profilin
AT5G57930	0.00638542	up	APO2	APO2; APO RNA-binding protein (DUF794)
AT5G58350	5.07e-19	up	WNK4	WNK4; with no lysine (K) kinase 4
AT5G58870	0.00116429	up	ftsh9	ftsh9; FTSH protease 9
AT5G59300	0.00629843	up	UBC7	UBC7; ubiquitin-conjugating enzyme E2
AT5G59480	0.0194286	up	AT5G59480	Haloacid dehalogenase-like hydrolase (HAD) superfamily protein
AT5G61020	5.07e-19	up	ECT3	ECT3; evolutionarily conserved C-terminal region 3
AT5G61380	0.000272727	up	TOC1	TOC1; CCT motif -containing response regulator protein
AT5G61670	0.0071641	up	AT5G61670	orange protein
AT5G61790	0.0493795	up	CNX1	CNX1; calnexin 1
AT5G62530	5.07e-19	up	ALDH12A1	ALDH12A1; aldehyde dehydrogenase 12A1
AT5G63120	0.0484153	up	AT5G63120	P-loop containing nucleoside triphosphate hydrolases superfamily protein
AT5G64350	5.07e-19	up	FKBP12	FKBP12; FK506-binding protein 12
AT5G66680	0.000561538	up	DGL1	DGL1; dolichyl-diphosphooligosaccharide-protein glycosyltransferase 48kDa subunit family protein
AT5G67030	5.07e-19	up	ABA1	ABA1; zeaxanthin epoxidase (ZEP) (ABA1)
ATCG00430	5.07e-19	up	ndhK
