# Supplementary material for: A comprehensive analysis of transcriptomic data for comparison of plants with different photosynthetic pathways in response to drought stress
Source: PLoS One. 2023 Jun 27;18(6):e0287761. doi: 10.1371/journal.pone.0287761 (PMC10298789; doi:10.1371/journal.pone.0287761)
Supplement: S5 Table — (XLSX) [file pone.0287761.s008.xlsx]

## Sheet: psRNATarget-C3
S5 Table. List of identified miRNA for C3 plants group
miRNA_Acc.	Target_Acc.	Expectation	UPE$	miRNA_start	miRNA_end	Target_start	Target_end	miRNA_aligned_fragment	Target_aligned_fragment	Target_Desc.	Multiplicity
ath-miR156d-3p	AT5G47840.1	2	-1	1	23	142	164	GCUCACUCUCUUUUUGUCAUAAC	UCAUUGACAGAAAGAGAGUGGGA	| Symbols: AMK2 | adenosine monophosphate kinase | chr5:19375317-19378465 FORWARD LENGTH=1430	1
ath-miR156h	AT3G07270.1	3	-1	1	20	2466	2485	UGACAGAAGAAAGAGAGCAC	GUCUUCUCUUUUUUUUGUUA	| Symbols: no symbol available | no full name available | chr3:2314432-2317364 FORWARD LENGTH=2725	1
ath-miR156h	AT1G07700.3	3	-1	1	20	1438	1457	UGACAGAAGAAAGAGAGCAC	UUGAUCUCUUUCUUUUGUUU	| Symbols: no symbol available | no full name available | chr1:2379647-2381362 FORWARD LENGTH=1539	1
ath-miR158b	AT3G60750.1	3	-1	1	20	2920	2939	CCCCAAAUGUAGACAAAGCA	AGGUAUAUCUACAUUUGGGG	| Symbols: AtTKL1, TKL1 | transketolase 1 | chr3:22453668-22457458 FORWARD LENGTH=3196	1
ath-miR160c-3p	AT4G33300.1	3	-1	1	21	2495	2515	CGUACAAGGAGUCAAGCAUGA	CACGGCUUGGCUCUUUGUACG	| Symbols: ADR1-L1 | ADR1-like 1 | chr4:16051051-16055088 REVERSE LENGTH=3645	1
ath-miR164b-3p	AT3G08840.7	3	-1	1	21	646	666	CAUGUGCCCAUCUUCACCAUC	UUUGGUGAAGAUGGGGGCAUU	| Symbols: no symbol available | no full name available | chr3:2679488-2686280 REVERSE LENGTH=3261	1
ath-miR168a-3p	AT3G59780.1	3	-1	1	21	1996	2016	CCCGCCUUGCAUCAACUGAAU	CCAUACUUGAUGCAAGGUGGG	| Symbols: no symbol available | no full name available | chr3:22086333-22090529 FORWARD LENGTH=2734	1
ath-miR168a-5p	AT4G20070.1	3	-1	1	21	417	437	UCGCUUGGUGCAGGUCGGGAA	AGCAUGAUCUGCAUCAGGCGA	| Symbols: ATAAH, AAH | allantoate amidohydrolase | chr4:10861382-10864765 FORWARD LENGTH=1980	1
ath-miR168b-5p	AT4G20070.1	3	-1	1	21	417	437	UCGCUUGGUGCAGGUCGGGAA	AGCAUGAUCUGCAUCAGGCGA	| Symbols: ATAAH, AAH | allantoate amidohydrolase | chr4:10861382-10864765 FORWARD LENGTH=1980	1
ath-miR171c-5p	AT4G21990.1	1.5	-1	1	21	236	256	AGAUAUUGGUGCGGUUCAAUC	UAUUGAAUCGUACCAAUGUCU	| Symbols: APR3, PRH26, PRH-26, ATAPR3 | PAPS REDUCTASE HOMOLOG 26, APS reductase 3 | chr4:11657008-11659105 REVERSE LENGTH=1785	1
ath-miR172	AT3G54990.1	0.5	-1	1	21	965	985	GGAAUCUUGAUGAUGCUGCAU	UUGCAGCAUCAUCAGGAUUCC	| Symbols: SMZ | SCHLAFMUTZE | chr3:20373718-20376522 REVERSE LENGTH=1041	1
ath-miR173-3p	AT1G56500.1	3	-1	1	21	1945	1965	UGAUUCUCUGUGUAAGCGAAA	UGUUGCUGACACCGAGAAUCA	| Symbols: SOQ1 | suppressor of quenching 1 | chr1:21159744-21167341 FORWARD LENGTH=3448	1
ath-miR2933	AT1G05140.1	3	-1	1	22	177	198	GAAAUCGGAGAGGAAAUUCGCC	UCCUCAUUUCCUCUCUGAUUUU	| Symbols: no symbol available | no full name available | chr1:1482546-1484059 FORWARD LENGTH=1514	1
ath-miR2933	AT3G18290.1	3	-1	1	22	986	1007	GAAAUCGGAGAGGAAAUUCGCC	CAUGGAUUUCUUCUUCCAUUUC	| Symbols: EMB2454, BTS | BRUTUS, embryo defective 2454 | chr3:6273966-6280562 FORWARD LENGTH=4495	1
ath-miR395a	AT5G13630.1	2	-1	1	21	3769	3789	CUGAAGUGUUUGGGGGAACUC	GAGUUUUCUCAAACGCUUCAG	| Symbols: ABAR, CHLH, GUN5, CCH, CCH1 | ABA-BINDING PROTEIN, H SUBUNIT OF MG-CHELATASE, GENOMES UNCOUPLED 5, CONDITIONAL CHLORINA | chr5:4387307-4392429 REVERSE LENGTH=4753	1
ath-miR396-5p	AT5G30510.1	3	-1	1	21	1117	1137	UUCCACAGCUUUCUUGAACUG	GUGUUCGAGAAGGCUGAGGAG	| Symbols: ARRPS1, RPS1, PRPS1 | plastid ribosomal protein S1, ribosomal protein S1 | chr5:11619000-11621298 REVERSE LENGTH=1588	1
ath-miR397a	AT5G14760.1	3	-1	1	21	1145	1165	UCAUUGAGUGCAGCGUUGAUG	ACUUGAAGCUGUACUUAAUGA	| Symbols: FIN4, AO | FLAGELLIN-INSENSITIVE 4, L-aspartate oxidase | chr5:4768263-4772153 FORWARD LENGTH=2594	1
ath-miR399	AT1G56560.1	3	-1	1	21	1956	1976	UGCCAAAGGAGAGUUGCCCUG	CUGGCCAACACUUCUUUGGCA	| Symbols: A/N-InvA | alkaline/neutral invertase A | chr1:21192137-21195166 FORWARD LENGTH=2525	1
ath-miR404	AT4G34120.1	3	-1	1	24	459	482	AUUAACGCUGGCGGUUGCGGCAGC	UUCGCUGCUCCUGCCAGCGUUAAU	| Symbols: CDCP1, CBSX2, LEJ1 | CBS domain containing protein 2, LOSS OF THE TIMING OF ET AND JA BIOSYNTHESIS 1, CYSTATHIONE [BETA]-SYNTHASE DOMAIN-CONTAINING PROTEIN 1 | chr4:16340907-16343118 FORWARD LENGTH=1229	1
ath-miR414	AT5G23950.2	2	-1	1	21	751	771	UCAUCUUCAUCAUCAUCGUCA	UGAUGAUGAUGAUGAUGAUGA	| Symbols: no symbol available | no full name available | chr5:8082650-8083772 FORWARD LENGTH=1123	3
ath-miR414	AT5G24120.1	3	-1	1	21	575	595	UCAUCUUCAUCAUCAUCGUCA	CGAGGAUGAUGUUGAAGAUGG	| Symbols: SIGE, ATSIG5, SIG5 | SIGMA FACTOR 5, sigma factor E | chr5:8157477-8160343 REVERSE LENGTH=2092	1
ath-miR414	AT1G75180.1	3	-1	1	21	1067	1087	UCAUCUUCAUCAUCAUCGUCA	GUACGCAGAUGGUGAAGAUGG	| Symbols: no symbol available | no full name available | chr1:28215836-28218330 REVERSE LENGTH=1543	1
ath-miR414	AT1G17220.1	3	-1	1	21	1744	1763	UCAUCUUCAUCAUCAUCGUCA	CCGCGA-GAUGGUGAAGAUGA	| Symbols: FUG1 | fu-gaeri1 | chr1:5885007-5890500 FORWARD LENGTH=3792	1
ath-miR415	AT4G34710.1	2.5	-1	1	21	489	509	AACAGAGCAGAAACAGAACAU	UUUUUCAGUUUUUGCUCUGUU	| Symbols: SPE2, ADC2, ATADC2 | arginine decarboxylase 2 | chr4:16560030-16563044 REVERSE LENGTH=3015	1
ath-miR4221	AT1G69740.1	2.5	-1	1	22	878	899	UUUUCCUCUGUUGAAUUCUUGC	UGAAGAAUUCAACAGGGGAUGA	| Symbols: HEMB1, ALAD1 | 5-aminolevulinic acid dehydratase 1 | chr1:26231620-26234963 FORWARD LENGTH=1864	1
ath-miR5016	AT1G64625.1	3	-1	1	21	948	968	UUCUUGUGGAUUCCUUGGAAA	GAUCCAAGGAGUUGACAAGGA	| Symbols: LL1, FST, LHL3 | FEHLSTART, LONESOME HIGHWAY LIKE 3 | chr1:24016656-24019271 FORWARD LENGTH=1896	1
ath-miR5020a	AT3G03910.1	3	-1	1	21	51	71	UGGAAGAAGGUGAGACUUGCA	AGCAAGACUCACAUUUUUCCA	| Symbols: GDH3 | glutamate dehydrogenase 3 | chr3:1006780-1009018 FORWARD LENGTH=1541	1
ath-miR5020a	AT4G08920.1	3	-1	1	21	1123	1143	UGGAAGAAGGUGAGACUUGCA	CCUGAGUCUCCUCUUCUUCCA	| Symbols: OOP2, BLU1, ATCRY1, CRY1, HY4 | ELONGATED HYPOCOTYL 4, cryptochrome 1, BLUE LIGHT UNINHIBITED 1, OUT OF PHASE 2 | chr4:5723651-5727268 FORWARD LENGTH=3018	1
ath-miR5020a	AT1G75180.1	3	-1	1	21	72	92	UGGAAGAAGGUGAGACUUGCA	UAUAGUUUUCACCUUCUUUCA	| Symbols: no symbol available | no full name available | chr1:28215836-28218330 REVERSE LENGTH=1543	1
ath-miR5021	AT2G46830.1	1.5	-1	1	20	161	180	UGAGAAGAAGAAGAAGAAAA	UCUUCUUCUUCUUCUUCUCG	| Symbols: CCA1, AtCCA1 | circadian clock associated 1 | chr2:19245591-19248915 FORWARD LENGTH=2355	1
ath-miR5021	AT3G63140.1	2	-1	1	20	308	327	UGAGAAGAAGAAGAAGAAAA	UCUUCUUCUUCUUCUUCUCU	| Symbols: CSP41A | chloroplast stem-loop binding protein of 41 kDa | chr3:23326867-23328789 REVERSE LENGTH=1529	1
ath-miR5021	AT3G60750.1	2	-1	1	20	293	312	UGAGAAGAAGAAGAAGAAAA	UCUUCUUCUUCUUCUUCUCU	| Symbols: AtTKL1, TKL1 | transketolase 1 | chr3:22453668-22457458 FORWARD LENGTH=3196	1
ath-miR5021	AT3G23400.1	2	-1	1	20	78	97	UGAGAAGAAGAAGAAGAAAA	UCUUCUUCUUCUUCUUCUCU	| Symbols: FIB4, FBN4 | FIBRILLIN4, fibrillin 4 | chr3:8376444-8378364 REVERSE LENGTH=1186	1
ath-miR5021	AT1G62960.1	2	-1	1	20	448	467	UGAGAAGAAGAAGAAGAAAA	GCUUCUUCUUCUUCUUCUCC	| Symbols: ACS10 | ACC synthase 10 | chr1:23318187-23320427 REVERSE LENGTH=1956	1
ath-miR5021	AT4G08920.1	2	-1	1	20	102	121	UGAGAAGAAGAAGAAGAAAA	AUUUCUUCUUCUUCUUUUUU	| Symbols: OOP2, BLU1, ATCRY1, CRY1, HY4 | ELONGATED HYPOCOTYL 4, cryptochrome 1, BLUE LIGHT UNINHIBITED 1, OUT OF PHASE 2 | chr4:5723651-5727268 FORWARD LENGTH=3018	1
ath-miR5021	AT2G21170.1	2	-1	1	20	356	375	UGAGAAGAAGAAGAAGAAAA	UCUUCCUCUUCUUCUUCUCA	| Symbols: TIM, PDTPI | triosephosphate isomerase, PLASTID ISOFORM TRIOSE PHOSPHATE ISOMERASE | chr2:9070734-9073329 REVERSE LENGTH=1484	1
ath-miR5021	AT3G48360.1	2	-1	1	20	237	256	UGAGAAGAAGAAGAAGAAAA	CUCUCUUCUUCUUCUUCUCU	| Symbols: ATBT2, BT2 | BTB and TAZ domain protein 2 | chr3:17907767-17910738 REVERSE LENGTH=2077	1
ath-miR5021	AT4G38960.3	2.5	-1	1	20	276	295	UGAGAAGAAGAAGAAGAAAA	CUUUCUUCUUCUUCUUCUAG	| Symbols: BBX19 | B-box domain protein 19 | chr4:18161088-18163321 FORWARD LENGTH=1445	1
ath-miR5021	AT1G52870.2	2.5	-1	1	20	609	628	UGAGAAGAAGAAGAAGAAAA	UUUCCUUCUUCUUCUUCUUC	| Symbols: no symbol available | no full name available | chr1:19685545-19688028 FORWARD LENGTH=1762	1
ath-miR5021	AT5G64940.1	2.5	-1	1	20	67	86	UGAGAAGAAGAAGAAGAAAA	UCUUCUUCUUCUUCUUCUUC	| Symbols: OSA1, ATH13, ATOSA1, abc1k8, ATATH13 | ABC2 homolog 13, ARABIDOPSIS THALIANA ABC2 HOMOLOG 13, OXIDATIVE STRESS-RELATED ABC1-LIKE PROTEIN 1, A. THALIANA OXIDATIVE STRESS-RELATED ABC1-LIKE PROTEIN 1 | chr5:25948954-25953822 FORWARD LENGTH=2855	1
ath-miR5021	AT4G34710.1	2.5	-1	1	20	81	100	UGAGAAGAAGAAGAAGAAAA	UUCUCUUCUUCUUCUUCUUC	| Symbols: SPE2, ADC2, ATADC2 | arginine decarboxylase 2 | chr4:16560030-16563044 REVERSE LENGTH=3015	1
ath-miR5021	AT4G36530.2	2.5	-1	1	20	576	595	UGAGAAGAAGAAGAAGAAAA	ACUUCUUCUGCUUCUUCUCA	| Symbols: no symbol available | no full name available | chr4:17239911-17242168 REVERSE LENGTH=1744	1
ath-miR5021	AT3G18290.1	2.5	-1	1	20	152	171	UGAGAAGAAGAAGAAGAAAA	CUUUCUUUUUUUCCUUCUCA	| Symbols: EMB2454, BTS | BRUTUS, embryo defective 2454 | chr3:6273966-6280562 FORWARD LENGTH=4495	2
ath-miR5021	AT4G02260.1	2.5	-1	1	20	76	95	UGAGAAGAAGAAGAAGAAAA	CUCUCUUCUUCUUCUUCUUC	| Symbols: RSH1, ATRSH1, AT-RSH1 | RELA/SPOT homolog 1, RELA-SPOT HOMOLOG 1, RELA/SPOT HOMOLOG 1 | chr4:985132-991498 FORWARD LENGTH=3294	1
ath-miR5021	AT5G14740.1	3	-1	1	20	164	183	UGAGAAGAAGAAGAAGAAAA	UUCUCUUCUUCUUCUUUUUU	| Symbols: BETA CA2, CA2, DEG12, CA18 | BETA CARBONIC ANHYDRASE 2, CARBONIC ANHYDRASE 18, carbonic anhydrase 2 | chr5:4757934-4762666 FORWARD LENGTH=1603	1
ath-miR5021	AT5G09820.2	3	-1	1	20	136	155	UGAGAAGAAGAAGAAGAAAA	UCUUCUUCUUCUACUUCUUA	| Symbols: FBN5 | Fibrillin5 | chr5:3055618-3057578 REVERSE LENGTH=1492	1
ath-miR5021	AT4G21990.1	3	-1	1	20	151	170	UGAGAAGAAGAAGAAGAAAA	GUUUCUUCAUCUUCUUCUUC	| Symbols: APR3, PRH26, PRH-26, ATAPR3 | PAPS REDUCTASE HOMOLOG 26, APS reductase 3 | chr4:11657008-11659105 REVERSE LENGTH=1785	1
ath-miR5021	AT1G02910.1	3	-1	1	20	248	267	UGAGAAGAAGAAGAAGAAAA	GCUUCCUCUUCUUCUUCUCC	| Symbols: LPA1 | LOW PSII ACCUMULATION1 | chr1:655568-658216 REVERSE LENGTH=1634	1
ath-miR5027	AT4G25290.1	3	-1	1	21	1652	1672	ACCGGUUGGAACUUGCCUUAA	GAAAGGCGAGUUCCAUUUGGU	| Symbols: no symbol available | no full name available | chr4:12941242-12945052 REVERSE LENGTH=2381	1
ath-miR5028	AT1G69740.1	2.5	-1	1	21	251	271	AAUUGGGUUUAUGCUAGAGUU	AUCUUUCUCAUAAACCCAAUU	| Symbols: HEMB1, ALAD1 | 5-aminolevulinic acid dehydratase 1 | chr1:26231620-26234963 FORWARD LENGTH=1864	1
ath-miR5630a	AT4G09010.3	2.5	-1	1	21	1077	1097	GCUAAGAGCGGUUCUGAUGGA	UGCAACAGAACAGCUCUUAGC	| Symbols: APX4, TL29 | ascorbate peroxidase 4, thylakoid lumen 29 | chr4:5777502-5779572 REVERSE LENGTH=1284	1
ath-miR5630b	AT4G09010.3	2.5	-1	1	21	1077	1097	GCUAAGAGCGGUUCUGAUGGA	UGCAACAGAACAGCUCUUAGC	| Symbols: APX4, TL29 | ascorbate peroxidase 4, thylakoid lumen 29 | chr4:5777502-5779572 REVERSE LENGTH=1284	1
ath-miR5633	AT2G37240.1	3	-1	1	21	980	1000	UAUGAUCAUCAGAAAACAGUG	UCUUGAUUUUUGAUGAUCAUU	| Symbols: no symbol available | no full name available | chr2:15639773-15641773 REVERSE LENGTH=1262	1
ath-miR5652	AT3G21500.3	3	-1	1	21	2254	2274	UUGAAUGUGAAUGAAUCGGGC	AAUAAAUUCAUUCACAUUCAA	| Symbols: DXPS1, DXS2, DXL1 | DXS-like 1, 1-deoxy-D-xylulose 5-phosphate synthase 1, 1-deoxy-D-xylulose 5-phosphate (DXP) synthase 2 | chr3:7573560-7576721 REVERSE LENGTH=2426	1
ath-miR5653	AT4G17600.1	3	-1	1	24	1038	1061	UGGGUUGAGUUGAGUUGAGUUGGC	CUAGUCUCUACUUAACUUAAUCUA	| Symbols: LIL3:1 | light-harvesting-like 3:1 | chr4:9803624-9805410 FORWARD LENGTH=1620	1
ath-miR5658	AT2G21530.1	0	-1	1	21	161	181	AUGAUGAUGAUGAUGAUGAAA	UUUCAUCAUCAUCAUCAUCAU	| Symbols: no symbol available | no full name available | chr2:9219252-9220608 FORWARD LENGTH=894	1
ath-miR5658	AT5G49740.1	0	-1	1	21	187	207	AUGAUGAUGAUGAUGAUGAAA	UAUCAUCAUCAUCAUCAUCAU	| Symbols: ATFRO7, FRO7 | ferric reduction oxidase 7, FERRIC REDUCTION OXIDASE 7 | chr5:20205302-20208777 REVERSE LENGTH=2640	1
ath-miR5658	AT4G36870.1	0	-1	1	21	304	324	AUGAUGAUGAUGAUGAUGAAA	UAUCAUCAUCAUCAUCAUCAU	| Symbols: SAW1, BLH2 | BEL1-like homeodomain 2, SAWTOOTH 1 | chr4:17369195-17373930 FORWARD LENGTH=2655	2
ath-miR5658	AT4G20070.1	1	-1	1	21	239	259	AUGAUGAUGAUGAUGAUGAAA	UUCCAUCAUCAUCAUCAUCAU	| Symbols: ATAAH, AAH | allantoate amidohydrolase | chr4:10861382-10864765 FORWARD LENGTH=1980	2
ath-miR5658	AT5G58260.1	2	-1	1	21	2	22	AUGAUGAUGAUGAUGAUGAAA	UUUCAUCAUCAUCGUCGUCAA	| Symbols: NdhN | NADH dehydrogenase-like complex N | chr5:23560568-23562001 REVERSE LENGTH=1209	1
ath-miR5658	AT3G26570.1	2	-1	1	21	267	287	AUGAUGAUGAUGAUGAUGAAA	UUUCAUCAUCAUCAAUAUCAU	| Symbols: PHT2;1, ORF02 | phosphate transporter 2;1 | chr3:9756007-9758701 FORWARD LENGTH=2384	1
ath-miR5658	AT1G73660.1	2.5	-1	1	21	851	871	AUGAUGAUGAUGAUGAUGAAA	AUGUAUCAUCAUCAUCAUCAC	| Symbols: SIS8, M3Kdelta6 | SUGAR INSENSITIVE 8 | chr1:27691893-27697372 REVERSE LENGTH=4101	1
ath-miR5658	AT5G47220.1	3	-1	1	21	780	800	AUGAUGAUGAUGAUGAUGAAA	CUUCGUCGUCGUCGUCGUCGU	| Symbols: ATERF-2, ATERF2, ERF2 | ETHYLENE RESPONSIVE ELEMENT BINDING FACTOR 2, ethylene responsive element binding factor 2, ETHYLENE RESPONSE FACTOR- 2 | chr5:19171643-19172956 REVERSE LENGTH=1314	1
ath-miR5658	AT4G04850.2	3	-1	1	21	2937	2957	AUGAUGAUGAUGAUGAUGAAA	GAUUAUUAUUAUUAUUAUUAU	| Symbols: KEA3, ATKEA3 | K+ efflux antiporter 3 | chr4:2452664-2457675 FORWARD LENGTH=3026	1
ath-miR773b-3p	AT5G04140.2	3	-1	1	21	3484	3504	UUUGAUUCCAGCUUUUGUCUC	GUUGCAGAAGCUGGAAUCGGA	| Symbols: GLUS, FD-GOGAT, GLS1, GLU1 | FERREDOXIN-DEPENDENT GLUTAMATE SYNTHASE 1, glutamate synthase 1, FERREDOXIN-DEPENDENT GLUTAMATE SYNTHASE | chr5:1130031-1138438 FORWARD LENGTH=5199	1
ath-miR773b-3p	AT3G59780.1	3	-1	1	21	1972	1992	UUUGAUUCCAGCUUUUGUCUC	CUGAGAAAAGUUGGGAUUAAG	| Symbols: no symbol available | no full name available | chr3:22086333-22090529 FORWARD LENGTH=2734	1
ath-miR8173	AT3G18290.1	2	-1	1	21	2766	2786	AUGUGCUGAUUCGAGGUGGGA	AAUCACUUUGGAUCAGCACAU	| Symbols: EMB2454, BTS | BRUTUS, embryo defective 2454 | chr3:6273966-6280562 FORWARD LENGTH=4495	1
ath-miR826a	AT1G23090.1	3	-1	1	21	1211	1231	UAGUCCGGUUUUGGAUACGUG	CUCGUCGCCAAAACCGGACUC	| Symbols: AST91, SULTR3;3 | sulfate transporter 91 | chr1:8184925-8189234 REVERSE LENGTH=2489	1
ath-miR830-5p	AT1G55480.1	2.5	-1	1	22	933	954	UCUUCUCCAAAUAGUUUAGGUU	AUGCAAAACUAUUUGAAGAAGA	| Symbols: ZKT, MET1 | "protein containing PDZ domain, a K-box domain, and a TPR region" | chr1:20713499-20715611 FORWARD LENGTH=1591	1
ath-miR832-3p	AT5G13630.1	3	-1	1	21	3071	3091	UUGAUUCCCAAUCCAAGCAAG	GCUUCUUGGGUUUGGAAUCAA	| Symbols: ABAR, CHLH, GUN5, CCH, CCH1 | ABA-BINDING PROTEIN, H SUBUNIT OF MG-CHELATASE, GENOMES UNCOUPLED 5, CONDITIONAL CHLORINA | chr5:4387307-4392429 REVERSE LENGTH=4753	1
ath-miR837-3p	AT3G06483.1	3	-1	1	21	724	744	AAACGAACAAAAAACUGAUGG	UCAUCAGUUUCUUGAUCGUUU	| Symbols: PDK, ATPDHK | pyruvate dehydrogenase kinase | chr3:1990349-1992864 REVERSE LENGTH=1762	1
ath-miR837-3p	AT5G04590.1	3	-1	1	21	2709	2729	AAACGAACAAAAAACUGAUGG	AUAUCAGUUUUUUCUUCUUUU	| Symbols: SIR | sulfite reductase | chr5:1319074-1323364 FORWARD LENGTH=3325	1
ath-miR842	AT1G62750.1	2.5	-1	1	21	2085	2105	UCAUGGUCAGAUCCGUCAUCC	AGUUGACGGAUCUUACCAUGA	| Symbols: ATSCO1/CPEF-G, ATSCO1, SCO1 | SNOWY COTYLEDON 1 | chr1:23233434-23236447 REVERSE LENGTH=2666	1
ath-miR842	AT1G73660.1	3	-1	1	21	2859	2879	UCAUGGUCAGAUCCGUCAUCC	UGAUGAUGUAUCUGACUGUGA	| Symbols: SIS8, M3Kdelta6 | SUGAR INSENSITIVE 8 | chr1:27691893-27697372 REVERSE LENGTH=4101	1
ath-miR846-5p	AT1G70580.1	2.5	-1	1	21	502	522	CAUUCAAGGACUUCUAUUCAG	UAGACUACGAGUCCUUGAAUG	| Symbols: GGT2, AOAT2 | GLUTAMATE:GLYOXYLATE AMINOTRANSFERASE 2, alanine-2-oxoglutarate aminotransferase 2 | chr1:26612359-26616071 FORWARD LENGTH=2157	1
ath-miR850	AT1G09340.2	2.5	-1	1	22	1797	1818	UAAGAUCCGGACUACAACAAAG	GUAUGUUAUGGUCCGGAUUUUG	| Symbols: CRB, CSP41B, HIP1.3 | chloroplast RNA binding, heteroglycan-interacting protein 1.3, CHLOROPLAST STEM-LOOP BINDING PROTEIN OF 41 KDA | chr1:3015237-3018338 FORWARD LENGTH=2012	1
ath-miR854	AT3G15520.1	3	-1	1	21	220	240	GAUGAGGAUAGGGAGGAGGAG	UUUAUUCUCCCUAUCCUUGUC	| Symbols: no symbol available | no full name available | chr3:5249599-5252697 REVERSE LENGTH=1806	1
ath-miR855	AT1G32540.1	3	-1	1	22	1524	1545	AGCAAAAGCUAAGGAAAAGGAA	UCUCUCUUCUUUGGUUUUUGUU	| Symbols: LOL1 | lsd one like 1 | chr1:11767485-11770049 FORWARD LENGTH=1790	1
ath-miR857	AT5G36880.2	3	-1	1	21	2045	2065	UUUUGUAUGUUGAAGGUGUAU	UUACACCCUCAAUGUGCAGAA	| Symbols: ACS | acetyl-CoA synthetase | chr5:14534603-14540441 REVERSE LENGTH=2735	1
