# Supplementary material for: A comprehensive analysis of transcriptomic data for comparison of plants with different photosynthetic pathways in response to drought stress
Source: PLoS One. 2023 Jun 27;18(6):e0287761. doi: 10.1371/journal.pone.0287761 (PMC10298789; doi:10.1371/journal.pone.0287761)
Supplement: S6 Table — (XLSX) [file pone.0287761.s009.xlsx]

## Sheet: psRNATarget-C4
S6 Table. List of identified miRNA for C4 plants group
miRNA_Acc.	Target_Acc.	Expectation	UPE$	miRNA_start	miRNA_end	Target_start	Target_end	miRNA_aligned_fragment	Target_aligned_fragment	Inhibition	Target_Desc.	Multiplicity
ath-miR5658	AT2G21530.1	0	-1	1	21	161	181	AUGAUGAUGAUGAUGAUGAAA	UUUCAUCAUCAUCAUCAUCAU	Cleavage	| Symbols: no symbol available | no full name available | chr2:9219252-9220608 FORWARD LENGTH=894	1
ath-miR5658	AT5G14740.1	1	-1	1	21	1363	1383	AUGAUGAUGAUGAUGAUGAAA	CAUCAUCAUCGUCGUCAUCAU	Cleavage	| Symbols: BETA CA2, CA2, DEG12, CA18 | BETA CARBONIC ANHYDRASE 2, CARBONIC ANHYDRASE 18, carbonic anhydrase 2 | chr5:4757934-4762666 FORWARD LENGTH=1603	1
ath-miR5021	AT2G46830.1	1.5	-1	1	20	161	180	UGAGAAGAAGAAGAAGAAAA	UCUUCUUCUUCUUCUUCUCG	Cleavage	| Symbols: CCA1, AtCCA1 | circadian clock associated 1 | chr2:19245591-19248915 FORWARD LENGTH=2355	1
ath-miR156d-3p	AT5G47840.1	2	-1	1	23	142	164	GCUCACUCUCUUUUUGUCAUAAC	UCAUUGACAGAAAGAGAGUGGGA	Cleavage	| Symbols: AMK2 | adenosine monophosphate kinase | chr5:19375317-19378465 FORWARD LENGTH=1430	1
ath-miR395	AT5G13630.1	2	-1	1	21	3769	3789	CUGAAGUGUUUGGGGGAACUC	GAGUUUUCUCAAACGCUUCAG	Cleavage	| Symbols: ABAR, CHLH, GUN5, CCH, CCH1 | ABA-BINDING PROTEIN, H SUBUNIT OF MG-CHELATASE, GENOMES UNCOUPLED 5, CONDITIONAL CHLORINA | chr5:4387307-4392429 REVERSE LENGTH=4753	1
ath-miR5021	AT2G21170.1	2	-1	1	20	356	375	UGAGAAGAAGAAGAAGAAAA	UCUUCCUCUUCUUCUUCUCA	Cleavage	| Symbols: TIM, PDTPI | triosephosphate isomerase, PLASTID ISOFORM TRIOSE PHOSPHATE ISOMERASE | chr2:9070734-9073329 REVERSE LENGTH=1484	1
ath-miR5658	AT5G58260.1	2	-1	1	21	2	22	AUGAUGAUGAUGAUGAUGAAA	UUUCAUCAUCAUCGUCGUCAA	Cleavage	| Symbols: NdhN | NADH dehydrogenase-like complex N | chr5:23560568-23562001 REVERSE LENGTH=1209	1
ath-miR8173	AT3G18290.1	2	-1	1	21	2766	2786	AUGUGCUGAUUCGAGGUGGGA	AAUCACUUUGGAUCAGCACAU	Cleavage	| Symbols: EMB2454, BTS | BRUTUS, embryo defective 2454 | chr3:6273966-6280562 FORWARD LENGTH=4495	1
ath-miR4221	AT1G69740.1	2.5	-1	1	22	878	899	UUUUCCUCUGUUGAAUUCUUGC	UGAAGAAUUCAACAGGGGAUGA	Cleavage	| Symbols: HEMB1, ALAD1 | 5-aminolevulinic acid dehydratase 1 | chr1:26231620-26234963 FORWARD LENGTH=1864	1
ath-miR5021	AT5G64940.1	2.5	-1	1	20	67	86	UGAGAAGAAGAAGAAGAAAA	UCUUCUUCUUCUUCUUCUUC	Cleavage	| Symbols: OSA1, ATH13, ATOSA1, abc1k8, ATATH13 | ABC2 homolog 13, ARABIDOPSIS THALIANA ABC2 HOMOLOG 13, OXIDATIVE STRESS-RELATED ABC1-LIKE PROTEIN 1, A. THALIANA OXIDATIVE STRESS-RELATED ABC1-LIKE PROTEIN 1 | chr5:25948954-25953822 FORWARD LENGTH=2855	1
ath-miR5021	AT3G18290.1	2.5	-1	1	20	152	171	UGAGAAGAAGAAGAAGAAAA	CUUUCUUUUUUUCCUUCUCA	Cleavage	| Symbols: EMB2454, BTS | BRUTUS, embryo defective 2454 | chr3:6273966-6280562 FORWARD LENGTH=4495	2
ath-miR5028	AT1G69740.1	2.5	-1	1	21	251	271	AAUUGGGUUUAUGCUAGAGUU	AUCUUUCUCAUAAACCCAAUU	Cleavage	| Symbols: HEMB1, ALAD1 | 5-aminolevulinic acid dehydratase 1 | chr1:26231620-26234963 FORWARD LENGTH=1864	1
ath-miR5630	AT4G09010.3	2.5	-1	1	21	1077	1097	GCUAAGAGCGGUUCUGAUGGA	UGCAACAGAACAGCUCUUAGC	Translation	| Symbols: APX4, TL29 | ascorbate peroxidase 4, thylakoid lumen 29 | chr4:5777502-5779572 REVERSE LENGTH=1284	1
ath-miR830-5p	AT1G55480.1	2.5	-1	1	22	933	954	UCUUCUCCAAAUAGUUUAGGUU	AUGCAAAACUAUUUGAAGAAGA	Cleavage	| Symbols: ZKT, MET1 | "protein containing PDZ domain, a K-box domain, and a TPR region" | chr1:20713499-20715611 FORWARD LENGTH=1591	1
ath-miR842	AT1G62750.1	2.5	-1	1	21	2085	2105	UCAUGGUCAGAUCCGUCAUCC	AGUUGACGGAUCUUACCAUGA	Cleavage	| Symbols: ATSCO1/CPEF-G, ATSCO1, SCO1 | SNOWY COTYLEDON 1 | chr1:23233434-23236447 REVERSE LENGTH=2666	1
ath-miR846-5p	AT1G70580.1	2.5	-1	1	21	502	522	CAUUCAAGGACUUCUAUUCAG	UAGACUACGAGUCCUUGAAUG	Cleavage	| Symbols: GGT2, AOAT2 | GLUTAMATE:GLYOXYLATE AMINOTRANSFERASE 2, alanine-2-oxoglutarate aminotransferase 2 | chr1:26612359-26616071 FORWARD LENGTH=2157	1
ath-miR850	AT1G09340.2	2.5	-1	1	22	1797	1818	UAAGAUCCGGACUACAACAAAG	GUAUGUUAUGGUCCGGAUUUUG	Cleavage	| Symbols: CRB, CSP41B, HIP1.3 | chloroplast RNA binding, heteroglycan-interacting protein 1.3, CHLOROPLAST STEM-LOOP BINDING PROTEIN OF 41 KDA | chr1:3015237-3018338 FORWARD LENGTH=2012	1
ath-miR168a-3p	AT3G59780.1	3	-1	1	21	1996	2016	CCCGCCUUGCAUCAACUGAAU	CCAUACUUGAUGCAAGGUGGG	Cleavage	| Symbols: no symbol available | no full name available | chr3:22086333-22090529 FORWARD LENGTH=2734	1
ath-miR2933	AT3G18290.1	3	-1	1	22	986	1007	GAAAUCGGAGAGGAAAUUCGCC	CAUGGAUUUCUUCUUCCAUUUC	Cleavage	| Symbols: EMB2454, BTS | BRUTUS, embryo defective 2454 | chr3:6273966-6280562 FORWARD LENGTH=4495	1
ath-miR3440b-3p	AT5G60010.1	3	-1	1	21	2471	2491	UGGAUUGGUCAAGGGAAGCGU	AAGCUUCCUUUGAUUGGUUCA	Cleavage	| Symbols: RbohH | Respiratory burst oxidase homolog H | chr5:24160270-24165052 FORWARD LENGTH=3144	1
ath-miR396-5p	AT5G30510.1	3	-1	1	21	1117	1137	UUCCACAGCUUUCUUGAACUG	GUGUUCGAGAAGGCUGAGGAG	Cleavage	| Symbols: ARRPS1, RPS1, PRPS1 | plastid ribosomal protein S1, ribosomal protein S1 | chr5:11619000-11621298 REVERSE LENGTH=1588	1
ath-miR398-5p	AT1G06410.1	3	-1	1	21	125	145	AGGGUUGAUAUGAGAACACAC	GAGUUUUUUCAUAUAAACCCU	Cleavage	| Symbols: ATTPSA, TPS7, ATTPS7 | TREHALOSE -6-PHOSPHATASE SYNTHASE S7, trehalose-phosphatase/synthase 7 | chr1:1954674-1958823 FORWARD LENGTH=3401	1
ath-miR399	AT1G56560.1	3	-1	1	21	1956	1976	UGCCAAAGGAGAGUUGCCCUG	CUGGCCAACACUUCUUUGGCA	Cleavage	| Symbols: A/N-InvA | alkaline/neutral invertase A | chr1:21192137-21195166 FORWARD LENGTH=2525	1
ath-miR414	AT1G17220.1	3	-1	1	21	1744	1763	UCAUCUUCAUCAUCAUCGUCA	CCGCGA-GAUGGUGAAGAUGA	Cleavage	| Symbols: FUG1 | fu-gaeri1 | chr1:5885007-5890500 FORWARD LENGTH=3792	1
ath-miR415	AT5G63860.1	3	-1	1	21	16	36	AACAGAGCAGAAACAGAACAU	UUUUUUUGUUUUUGUUUUGUU	Cleavage	| Symbols: AtUVR8, UVR8 | UVB-RESISTANCE 8 | chr5:25554416-25559499 REVERSE LENGTH=2209	1
ath-miR5021	AT5G14740.1	3	-1	1	20	164	183	UGAGAAGAAGAAGAAGAAAA	UUCUCUUCUUCUUCUUUUUU	Cleavage	| Symbols: BETA CA2, CA2, DEG12, CA18 | BETA CARBONIC ANHYDRASE 2, CARBONIC ANHYDRASE 18, carbonic anhydrase 2 | chr5:4757934-4762666 FORWARD LENGTH=1603	1
ath-miR5021	AT2G21960.1	3	-1	1	20	263	282	UGAGAAGAAGAAGAAGAAAA	UCGUCUUCUUCUUCUUCUCC	Cleavage	| Symbols: no symbol available | no full name available | chr2:9354842-9357091 FORWARD LENGTH=1280	1
ath-miR5021	AT5G09820.2	3	-1	1	20	136	155	UGAGAAGAAGAAGAAGAAAA	UCUUCUUCUUCUACUUCUUA	Cleavage	| Symbols: FBN5 | Fibrillin5 | chr5:3055618-3057578 REVERSE LENGTH=1492	1
ath-miR5021	AT3G55330.1	3	-1	1	20	226	245	UGAGAAGAAGAAGAAGAAAA	UCCUCGUCUUCUUCUUCUCA	Cleavage	| Symbols: PPL1 | PsbP-like protein 1 | chr3:20513739-20515392 REVERSE LENGTH=1102	1
ath-miR5021	AT1G02910.1	3	-1	1	20	248	267	UGAGAAGAAGAAGAAGAAAA	GCUUCCUCUUCUUCUUCUCC	Cleavage	| Symbols: LPA1 | LOW PSII ACCUMULATION1 | chr1:655568-658216 REVERSE LENGTH=1634	1
ath-miR5021	AT5G47240.2	3	-1	1	20	240	259	UGAGAAGAAGAAGAAGAAAA	CCUUCUCCUUCUUCUUUUUA	Cleavage	| Symbols: NUDT8, atnudt8, NUDX8 | nudix hydrolase homolog 8 | chr5:19183523-19185644 FORWARD LENGTH=1657	1
ath-miR5027	AT4G25290.1	3	-1	1	21	1652	1672	ACCGGUUGGAACUUGCCUUAA	GAAAGGCGAGUUCCAUUUGGU	Cleavage	| Symbols: no symbol available | no full name available | chr4:12941242-12945052 REVERSE LENGTH=2381	1
ath-miR5653	AT4G17600.1	3	-1	1	24	1038	1061	UGGGUUGAGUUGAGUUGAGUUGGC	CUAGUCUCUACUUAACUUAAUCUA	Cleavage	| Symbols: LIL3:1 | light-harvesting-like 3:1 | chr4:9803624-9805410 FORWARD LENGTH=1620	1
ath-miR5658	AT4G29590.1	3	-1	1	21	101	121	AUGAUGAUGAUGAUGAUGAAA	ACACAUCAUCUUCAUCGUCAU	Translation	| Symbols: no symbol available | no full name available | chr4:14511962-14514588 REVERSE LENGTH=1912	1
ath-miR5658	AT4G04850.2	3	-1	1	21	2937	2957	AUGAUGAUGAUGAUGAUGAAA	GAUUAUUAUUAUUAUUAUUAU	Cleavage	| Symbols: KEA3, ATKEA3 | K+ efflux antiporter 3 | chr4:2452664-2457675 FORWARD LENGTH=3026	1
ath-miR773b-3p	AT5G04140.2	3	-1	1	21	3484	3504	UUUGAUUCCAGCUUUUGUCUC	GUUGCAGAAGCUGGAAUCGGA	Cleavage	| Symbols: GLUS, FD-GOGAT, GLS1, GLU1 | FERREDOXIN-DEPENDENT GLUTAMATE SYNTHASE 1, glutamate synthase 1, FERREDOXIN-DEPENDENT GLUTAMATE SYNTHASE | chr5:1130031-1138438 FORWARD LENGTH=5199	1
ath-miR773b-3p	AT3G59780.1	3	-1	1	21	1972	1992	UUUGAUUCCAGCUUUUGUCUC	CUGAGAAAAGUUGGGAUUAAG	Cleavage	| Symbols: no symbol available | no full name available | chr3:22086333-22090529 FORWARD LENGTH=2734	1
ath-miR832-3p	AT5G13630.1	3	-1	1	21	3071	3091	UUGAUUCCCAAUCCAAGCAAG	GCUUCUUGGGUUUGGAAUCAA	Cleavage	| Symbols: ABAR, CHLH, GUN5, CCH, CCH1 | ABA-BINDING PROTEIN, H SUBUNIT OF MG-CHELATASE, GENOMES UNCOUPLED 5, CONDITIONAL CHLORINA | chr5:4387307-4392429 REVERSE LENGTH=4753	1
ath-miR833b	AT3G13470.1	3	-1	1	21	367	387	UGUUUGUUGACAUCGGUCUAG	UCAGACUGGUGUUAACAAGCU	Cleavage	| Symbols: CPNB2, Cpn60beta2 | chaperonin-60beta2 | chr3:4389215-4393015 FORWARD LENGTH=2348	1
ath-miR837-5p	AT1G62660.1	3	-1	1	21	322	342	AUCAGUUUCUUGUUCGUUUCA	CAAAACGAACAAGAAAAUGGC	Cleavage	| Symbols: VI1 | VACUOLAR INVERTASE 1 | chr1:23199612-23203808 FORWARD LENGTH=2577	1
ath-miR854	AT3G15520.1	3	-1	1	21	220	240	GAUGAGGAUAGGGAGGAGGAG	UUUAUUCUCCCUAUCCUUGUC	Cleavage	| Symbols: no symbol available | no full name available | chr3:5249599-5252697 REVERSE LENGTH=1806	1
ath-miR857	AT5G36880.2	3	-1	1	21	2045	2065	UUUUGUAUGUUGAAGGUGUAU	UUACACCCUCAAUGUGCAGAA	Cleavage	| Symbols: ACS | acetyl-CoA synthetase | chr5:14534603-14540441 REVERSE LENGTH=2735	1
