# Supplementary material for: A comprehensive analysis of transcriptomic data for comparison of plants with different photosynthetic pathways in response to drought stress
Source: PLoS One. 2023 Jun 27;18(6):e0287761. doi: 10.1371/journal.pone.0287761 (PMC10298789; doi:10.1371/journal.pone.0287761)
Supplement: S7 Table — (XLSX) [file pone.0287761.s010.xlsx]

## Sheet: Table S7
S7 Table. Gene ontology enrichment analysis of the meta-DEGs in C3 plants group
GO_acc	term_type	Term	queryitem	querytotal	bgitem	bgtotal	pvalue	FDR	entries
GO:0044710	P	single-organism metabolic process	263	692	3970	28362	1.7e-53	8.7e-50	// AT1G18180 // AT3G03910 // AT4G22890 // AT1G11720 // AT4G14690 // AT3G12780 // AT4G29010 // AT2G41680 // AT1G64660 // AT3G14390 // AT3G20140 // AT1G48470 // AT2G30650 // AT3G03990 // AT1G70580 // AT1G08830 // AT4G14710 // AT2G21250 // AT5G62790 // AT3G04120 // AT5G66120 // AT5G28020 // AT5G61670 // AT4G13940 // AT4G26160 // AT1G21400 // AT5G49740 // AT1G20620 // AT2G29720 // AT1G64770 // AT2G26…
GO:0009628	P	response to abiotic stimulus	175	692	2022	28362	1.1e-47	2.8e-44	// AT4G40010 // AT4G14690 // AT3G12780 // AT1G64660 // AT2G39730 // AT2G23030 // AT3G63520 // AT4G21320 // AT1G08830 // AT5G24120 // AT2G35510 // AT1G50250 // AT1G07350 // AT1G04120 // AT2G32950 // AT1G20620 // AT1G17870 // AT3G46930 // AT4G11150 // AT4G04850 // AT3G17800 // AT4G30950 // AT5G61410 // AT5G10230 // AT5G49480 // AT5G25610 // AT4G01800 // AT1G70730 // AT4G04770 // AT2G30950 // AT1G07…
GO:0044281	P	small molecule metabolic process	154	692	1597	28362	7.3e-47	1.2e-43	// AT3G03910 // AT1G64660 // AT3G12780 // AT4G29010 // AT1G27980 // AT3G14390 // AT1G48470 // AT1G70580 // AT3G18680 // AT5G62790 // AT3G04120 // AT5G66120 // AT5G28020 // AT3G15730 // AT5G03690 // AT2G26690 // AT5G60600 // AT5G09820 // AT3G45300 // AT4G30950 // AT5G61410 // AT5G17230 // AT1G43670 // AT4G33010 // AT1G70730 // AT2G38280 // AT4G17600 // AT1G53280 // AT5G67030 // AT4G00570 // AT1G09…
GO:0008152	P	metabolic process	480	692	12035	28362	2.4e-45	3.1e-42	// AT3G50670 // AT5G06300 // AT4G40010 // AT1G11720 // AT4G22890 // AT3G20140 // AT4G37010 // AT4G36870 // AT4G25290 // AT4G31750 // AT2G29380 // AT2G32950 // AT1G64770 // AT3G56460 // AT3G45300 // AT4G01800 // AT1G06690 // AT3G48000 // AT2G29580 // AT2G39940 // AT5G67030 // AT5G13800 // AT3G18290 // AT3G06810 // AT5G65720 // AT1G09850 // AT3G07270 // AT5G49810 // AT2G39800 // AT5G13980 // AT3G59…
GO:0015979	P	photosynthesis	66	692	253	28362	3.3e-42	3.3e-39	// AT4G02770 // AT4G22890 // AT4G14690 // AT3G12780 // AT3G56940 // AT1G55480 // AT1G06680 // AT3G61470 // AT3G27925 // AT2G05100 // AT2G34420 // AT1G50250 // AT3G08940 // AT5G24120 // AT5G21930 // AT1G17050 // AT1G54500 // AT4G03280 // AT4G01050 // AT4G26160 // AT5G49740 // AT1G71500 // AT1G54780 // AT5G02120 // AT1G64770 // AT3G54050 // AT1G02910 // AT4G04850 // AT5G13630 // AT2G40300 // AT3G01…
GO:0009987	P	cellular process	483	692	12771	28362	1e-38	8.9e-36	// AT3G50670 // AT5G06300 // AT4G40010 // AT1G11720 // AT4G22890 // AT2G31200 // AT4G37010 // AT4G36870 // AT1G66770 // AT4G25290 // AT1G03160 // AT4G31750 // AT2G29380 // AT2G32950 // AT1G64770 // AT3G45300 // AT4G01800 // AT5G03880 // AT2G29580 // AT1G07180 // AT2G39940 // AT5G67030 // AT5G13800 // AT3G18290 // AT3G06810 // AT5G65720 // AT1G09850 // AT3G07270 // AT5G22060 // AT5G65460 // AT5G49…
GO:0050896	P	response to stimulus	305	692	6250	28362	5.1e-37	3.7e-34	// AT4G40010 // AT1G80840 // AT4G01800 // AT3G12780 // AT3G12630 // AT2G41680 // AT1G64660 // AT2G39730 // AT2G23030 // AT3G63520 // AT4G37010 // AT3G03990 // AT1G11530 // AT3G18130 // AT3G48360 // AT4G14690 // AT1G08830 // AT4G25290 // AT1G03160 // AT2G21250 // AT5G62790 // AT2G35510 // AT1G56560 // AT4G31750 // AT2G39050 // AT1G61590 // AT1G32220 // AT4G26160 // AT1G04120 // AT2G32950 // AT1G20…
GO:0044237	P	cellular metabolic process	405	692	9879	28362	4.3e-36	2.7e-33	// AT3G50670 // AT5G06300 // AT4G40010 // AT1G11720 // AT4G22890 // AT4G37010 // AT4G36870 // AT4G25290 // AT4G31750 // AT2G29380 // AT2G32950 // AT1G64770 // AT3G45300 // AT4G01800 // AT5G63570 // AT2G39940 // AT5G67030 // AT5G13800 // AT3G18290 // AT3G06810 // AT5G65720 // AT1G09850 // AT3G07270 // AT5G49810 // AT2G39800 // AT3G59060 // AT2G47610 // AT1G53580 // AT2G40300 // AT3G16150 // AT3G27…
GO:0044699	P	single-organism process	388	692	9448	28362	8.2e-34	4.6e-31	// AT4G22890 // AT1G11720 // AT4G40010 // AT2G31200 // AT4G36870 // AT1G66770 // AT1G03160 // AT2G32950 // AT1G64770 // AT3G56460 // AT3G45300 // AT3G14380 // AT4G01800 // AT5G03880 // AT1G06690 // AT2G39940 // AT3G20140 // AT5G67030 // AT5G13800 // AT3G18290 // AT3G63080 // AT5G46110 // AT5G65460 // AT3G61430 // AT1G54100 // AT2G39800 // AT5G13980 // AT5G47840 // AT3G59060 // AT1G74880 // AT1G74…
GO:0006950	P	response to stress	199	692	3506	28362	9.6e-30	4.9e-27	// AT4G40010 // AT1G80840 // AT4G14690 // AT3G12780 // AT2G41680 // AT1G64660 // AT2G23030 // AT3G63520 // AT4G37010 // AT1G11530 // AT4G21320 // AT1G08830 // AT4G25290 // AT1G03160 // AT2G35510 // AT1G56560 // AT4G31750 // AT1G32220 // AT1G04120 // AT2G32950 // AT1G20620 // AT1G17870 // AT2G26690 // AT5G60600 // AT4G11150 // AT4G27550 // AT5G61410 // AT5G10230 // AT5G49480 // AT3G44880 // AT5G25…
GO:0042221	P	response to chemical	174	692	2853	28362	4.9e-29	2.1e-26	// AT1G64660 // AT1G80840 // AT3G12780 // AT3G48990 // AT2G41680 // AT3G63520 // AT3G03990 // AT1G11530 // AT3G18130 // AT1G08830 // AT2G21250 // AT5G62790 // AT3G04120 // AT1G56560 // AT5G01240 // AT3G15730 // AT4G26160 // AT1G04120 // AT5G58070 // AT1G20620 // AT1G57720 // AT2G26690 // AT5G60600 // AT3G48000 // AT1G43670 // AT5G25610 // AT4G33010 // AT1G70730 // AT2G38280 // AT2G30950 // AT4G02…
GO:0010035	P	response to inorganic substance	93	692	926	28362	4.8e-29	2.1e-26	// AT1G64660 // AT3G12780 // AT2G41680 // AT3G63520 // AT1G08830 // AT2G21250 // AT5G62790 // AT1G56560 // AT3G15730 // AT5G58070 // AT1G20620 // AT1G17870 // AT3G46930 // AT3G48000 // AT5G10230 // AT5G25610 // AT4G33010 // AT1G70730 // AT2G42620 // AT1G30580 // AT1G09340 // AT1G63770 // AT2G47180 // AT1G32540 // AT4G24280 // AT5G26220 // AT3G24170 // AT1G11840 // AT3G61430 // AT2G47470 // AT1G30…
GO:0009416	P	response to light stimulus	83	692	744	28362	9e-29	3.3e-26	// AT5G08790 // AT4G01800 // AT5G02120 // AT1G20620 // AT1G11755 // AT3G01470 // AT2G39730 // AT5G24470 // AT3G61470 // AT4G38960 // AT3G50820 // AT1G79440 // AT4G30950 // AT4G25130 // AT5G38410 // AT2G34420 // AT4G14690 // AT1G77760 // AT5G38150 // AT3G59060 // AT1G14320 // AT5G24120 // AT4G08920 // AT2G46830 // AT2G35510 // AT3G55280 // AT1G44575 // AT1G50250 // AT1G74730 // AT4G03280 // AT2G05…
GO:0044763	P	single-organism cellular process	295	692	6591	28362	8.7e-29	3.3e-26	// AT3G03910 // AT4G22890 // AT1G11720 // AT4G33150 // AT4G14690 // AT3G12780 // AT4G29010 // AT2G41680 // AT4G40010 // AT3G14390 // AT2G31200 // AT5G58070 // AT1G48470 // AT2G30650 // AT3G03990 // AT1G70580 // AT3G18130 // AT3G48360 // AT4G34120 // AT3G46930 // AT1G08830 // AT1G03160 // AT5G62790 // AT3G04120 // AT5G66120 // AT5G28020 // AT5G01240 // AT5G61670 // AT4G26160 // AT1G04120 // AT2G32…
GO:0019752	P	carboxylic acid metabolic process	89	692	864	28362	1.6e-28	5.4e-26	// AT3G03910 // AT1G64660 // AT3G12780 // AT4G29010 // AT1G27980 // AT3G14390 // AT1G48470 // AT1G70580 // AT5G62790 // AT5G66120 // AT5G28020 // AT3G15730 // AT5G03690 // AT5G60600 // AT3G45300 // AT4G30950 // AT4G33010 // AT1G53280 // AT5G67030 // AT3G04120 // AT3G06810 // AT1G11840 // AT2G28880 // AT5G58330 // AT3G53260 // AT2G39800 // AT1G79440 // AT1G04410 // AT3G58750 // AT2G36580 // AT1G18…
GO:1901564	P	organonitrogen compound metabolic process	162	692	2569	28362	2.2e-28	7.1e-26	// AT5G06300 // AT1G64660 // AT4G14690 // AT3G12780 // AT3G03910 // AT2G41680 // AT3G14390 // AT1G48470 // AT1G70580 // AT1G08830 // AT5G66120 // AT5G28020 // AT4G14710 // AT5G47190 // AT5G03690 // AT1G57720 // AT4G20360 // AT1G27980 // AT3G45300 // AT2G13360 // AT5G61410 // AT3G44880 // AT4G33010 // AT1G64790 // AT5G53120 // AT2G38280 // AT4G17600 // AT3G04120 // AT1G09340 // AT2G29630 // AT5G13…
GO:0043436	P	oxoacid metabolic process	94	692	973	28362	3.4e-28	1e-25	// AT3G03910 // AT1G64660 // AT3G12780 // AT4G29010 // AT1G27980 // AT3G14390 // AT1G48470 // AT1G70580 // AT5G62790 // AT5G66120 // AT5G28020 // AT3G15730 // AT5G03690 // AT2G26690 // AT5G60600 // AT3G45300 // AT4G30950 // AT4G33010 // AT1G53280 // AT5G67030 // AT3G04120 // AT3G06810 // AT1G11840 // AT2G28880 // AT5G58330 // AT3G53260 // AT2G39800 // AT1G79440 // AT1G04410 // AT3G58750 // AT2G36…
GO:0006082	P	organic acid metabolic process	100	692	1099	28362	4.2e-28	1.2e-25	// AT3G03910 // AT1G64660 // AT3G12780 // AT4G29010 // AT1G27980 // AT3G14390 // AT1G48470 // AT1G70580 // AT5G62790 // AT5G66120 // AT5G28020 // AT3G15730 // AT5G03690 // AT2G26690 // AT5G60600 // AT3G45300 // AT4G30950 // AT4G33010 // AT1G53280 // AT5G67030 // AT3G04120 // AT3G06810 // AT1G11840 // AT2G28880 // AT5G58330 // AT3G53260 // AT2G39800 // AT1G79440 // AT1G04410 // AT3G58750 // AT2G36…
GO:0055114	P	oxidation-reduction process	121	692	1566	28362	5.3e-28	1.4e-25	// AT3G03910 // AT4G22890 // AT4G29010 // AT2G41680 // AT3G20140 // AT3G63520 // AT1G08830 // AT2G21250 // AT5G62790 // AT1G50250 // AT4G26160 // AT5G49740 // AT1G20620 // AT2G29720 // AT1G64770 // AT5G60600 // AT3G48000 // AT3G45300 // AT4G30950 // AT3G44880 // AT4G33010 // AT1G70730 // AT1G06690 // AT2G30950 // AT5G67030 // AT3G04120 // AT1G08570 // AT3G06810 // AT3G24170 // AT1G31800 // AT5G58…
GO:0009314	P	response to radiation	83	692	772	28362	9e-28	2.3e-25	// AT5G08790 // AT4G01800 // AT5G02120 // AT1G20620 // AT1G11755 // AT3G01470 // AT2G39730 // AT5G24470 // AT3G61470 // AT4G38960 // AT3G50820 // AT1G79440 // AT4G30950 // AT4G25130 // AT5G38410 // AT2G34420 // AT4G14690 // AT1G77760 // AT5G38150 // AT3G59060 // AT1G14320 // AT5G24120 // AT4G08920 // AT2G46830 // AT2G35510 // AT3G55280 // AT1G44575 // AT1G50250 // AT1G74730 // AT4G03280 // AT2G05…
GO:0006091	P	generation of precursor metabolites and energy	58	692	364	28362	3e-27	7.3e-25	// AT4G22890 // AT5G03690 // AT4G38970 // AT3G12780 // AT1G50250 // AT3G27925 // AT5G21930 // AT5G58330 // AT1G06680 // AT3G61470 // AT3G02090 // AT2G21590 // AT5G09660 // AT2G05100 // AT2G34420 // AT1G04410 // AT5G08530 // AT5G24120 // AT3G58750 // AT1G54500 // AT4G03280 // AT2G36580 // AT4G01050 // AT1G18270 // AT5G49740 // AT1G71500 // AT1G54780 // AT1G64770 // AT1G02910 // AT3G04120 // AT1G16…
GO:0071704	P	organic substance metabolic process	401	692	10672	28362	9.8e-27	2.3e-24	// AT3G50670 // AT5G06300 // AT4G40010 // AT1G11720 // AT4G37010 // AT4G36870 // AT4G25290 // AT4G31750 // AT2G29380 // AT2G32950 // AT1G64770 // AT3G45300 // AT2G29580 // AT2G39940 // AT5G67030 // AT5G13800 // AT3G18290 // AT3G06810 // AT1G09850 // AT3G07270 // AT5G24510 // AT2G39800 // AT5G13980 // AT3G59060 // AT2G47610 // AT1G53580 // AT1G62750 // AT3G16150 // AT3G27830 // AT5G27320 // AT1G32…
GO:0019684	P	photosynthesis, light reaction	36	692	134	28362	7.4e-24	1.6e-21	// AT4G22890 // AT1G50250 // AT5G21930 // AT1G06680 // AT3G61470 // AT3G27925 // AT2G05100 // AT2G34420 // AT5G24120 // AT1G54500 // AT4G03280 // AT4G01050 // AT5G49740 // AT1G71500 // AT1G54780 // AT1G64770 // AT1G02910 // AT1G16720 // AT3G01480 // AT4G30950 // AT1G15980 // AT3G54890 // AT1G73060 // AT1G15820 // AT3G11670 // AT3G47470 // AT3G08940 // AT2G30950 // AT3G50820 // AT1G19150 // AT1G60…
GO:0044712	P	single-organism catabolic process	64	692	585	28362	6.4e-22	1.4e-19	// AT3G57520 // AT1G64660 // AT1G11840 // AT4G29010 // AT3G51840 // AT4G19860 // AT1G27980 // AT3G53260 // AT3G06860 // AT3G63520 // AT5G09660 // AT1G79440 // AT4G34890 // AT1G70580 // AT4G08900 // AT1G50940 // AT1G27320 // AT4G13250 // AT3G12780 // AT3G58750 // AT1G42970 // AT2G35370 // AT3G17810 // AT1G56560 // AT1G18270 // AT3G15730 // AT2G36580 // AT1G07230 // AT5G03690 // AT4G35790 // AT1G53…
GO:1901700	P	response to oxygen-containing compound	105	692	1557	28362	4.4e-20	8.9e-18	// AT1G64660 // AT1G80840 // AT2G41680 // AT3G63520 // AT3G03990 // AT3G18130 // AT1G08830 // AT3G04120 // AT1G56560 // AT3G15730 // AT1G04120 // AT5G58070 // AT1G20620 // AT1G17870 // AT2G26690 // AT5G60600 // AT5G10230 // AT5G25610 // AT4G34240 // AT2G38280 // AT2G39940 // AT2G42620 // AT5G67030 // AT4G19660 // AT1G09340 // AT1G54100 // AT2G47180 // AT1G32540 // AT3G24170 // AT3G61430 // AT2G39…
GO:0044711	P	single-organism biosynthetic process	112	692	1735	28362	4.7e-20	9.3e-18	// AT1G64660 // AT1G11720 // AT4G14690 // AT3G12780 // AT4G29010 // AT2G41680 // AT3G14390 // AT3G20140 // AT1G48470 // AT3G03990 // AT3G18680 // AT5G62790 // AT5G66120 // AT5G28020 // AT5G40850 // AT5G61670 // AT5G03690 // AT2G29720 // AT5G60600 // AT5G09820 // AT4G27550 // AT4G30950 // AT5G17230 // AT1G43670 // AT1G70730 // AT2G38280 // AT4G17600 // AT1G53280 // AT5G67030 // AT3G04120 // AT2G29…
GO:0044282	P	small molecule catabolic process	34	692	162	28362	1.1e-19	2.1e-17	// AT1G64660 // AT1G11840 // AT4G29010 // AT3G51840 // AT3G53260 // AT5G09660 // AT1G79440 // AT1G70580 // AT4G08900 // AT1G50940 // AT4G33150 // AT3G58750 // AT2G35370 // AT3G06860 // AT1G53580 // AT3G45300 // AT2G43430 // AT1G06570 // AT3G48990 // AT5G61410 // AT5G27520 // AT1G12050 // AT4G33010 // AT2G30650 // AT1G70730 // AT5G46180 // AT2G21170 // AT1G53280 // AT1G06310 // AT5G62530 // AT4G34…
GO:0051186	P	cofactor metabolic process	49	692	389	28362	2.7e-19	5e-17	// AT3G07270 // AT2G30390 // AT4G14690 // AT3G12780 // AT4G13940 // AT2G41680 // AT5G58330 // AT5G49810 // AT1G69740 // AT1G04410 // AT1G27320 // AT4G13250 // AT5G36880 // AT2G12200 // AT5G14760 // AT5G40850 // AT1G44446 // AT2G36580 // AT1G18270 // AT5G03690 // AT4G04770 // AT5G63570 // AT5G09820 // AT5G13630 // AT1G06570 // AT5G61410 // AT1G17050 // AT5G57655 // AT1G09940 // AT3G44880 // AT3G59…
GO:1901575	P	organic substance catabolic process	90	692	1249	28362	5.9e-19	1e-16	// AT1G64660 // AT3G12780 // AT4G29010 // AT1G27980 // AT3G63520 // AT1G70580 // AT1G10600 // AT1G56560 // AT3G15730 // AT5G03690 // AT3G26340 // AT4G19860 // AT3G45300 // AT5G61410 // AT1G43670 // AT4G15210 // AT4G33010 // AT1G70730 // AT2G30950 // AT1G53280 // AT2G39940 // AT4G24040 // AT3G26650 // AT2G42620 // AT4G19660 // AT1G09340 // AT5G13800 // AT1G09850 // AT3G20210 // AT5G26220 // AT3G57…
GO:0044248	P	cellular catabolic process	80	692	1024	28362	8.3e-19	1.4e-16	// AT5G26220 // AT1G64660 // AT1G11840 // AT4G29010 // AT3G51840 // AT1G56560 // AT2G41680 // AT3G27820 // AT3G10410 // AT2G21170 // AT3G53260 // AT3G20210 // AT3G63520 // AT5G09660 // AT1G79440 // AT4G34890 // AT1G70580 // AT4G19660 // AT4G08900 // AT1G65350 // AT1G77000 // AT1G10600 // AT1G50940 // AT1G27320 // AT3G06860 // AT4G13250 // AT4G33150 // AT3G58750 // AT2G35370 // AT4G09020 // AT5G57…
GO:0009056	P	catabolic process	97	692	1430	28362	1e-18	1.6e-16	// AT1G64660 // AT3G12780 // AT4G29010 // AT2G41680 // AT3G63520 // AT1G70580 // AT1G10600 // AT1G56560 // AT3G15730 // AT5G03690 // AT3G26340 // AT1G20620 // AT4G19860 // AT1G27980 // AT3G45300 // AT5G61410 // AT1G43670 // AT3G44880 // AT4G33010 // AT1G70730 // AT2G30950 // AT1G53280 // AT2G39940 // AT4G24040 // AT3G26650 // AT2G42620 // AT4G19660 // AT1G09340 // AT5G13800 // AT1G09850 // AT3G20…
GO:0009642	P	response to light intensity	31	692	144	28362	2.5e-18	3.9e-16	// AT4G14690 // AT5G02120 // AT3G61470 // AT2G05100 // AT1G08830 // AT3G59060 // AT4G08920 // AT3G55280 // AT1G50250 // AT1G07350 // AT1G68830 // AT2G32950 // AT1G17870 // AT4G04850 // AT4G30950 // AT3G54890 // AT1G04400 // AT3G47470 // AT1G11755 // AT4G01800 // AT2G30950 // AT3G06850 // AT3G12580 // AT3G50820 // AT3G13450 // AT2G47180 // AT1G21400 // AT5G46110 // AT1G60950 // AT5G54270 // AT5G58…
GO:0044238	P	primary metabolic process	352	692	9890	28362	1.3e-17	1.9e-15	// AT3G50670 // AT4G40010 // AT1G11720 // AT4G37010 // AT4G36870 // AT4G25290 // AT4G31750 // AT2G29380 // AT2G32950 // AT1G64770 // AT3G45300 // AT2G39940 // AT5G67030 // AT3G18290 // AT3G06810 // AT1G09850 // AT5G24510 // AT2G39800 // AT5G13980 // AT3G59060 // AT2G47610 // AT1G62750 // AT3G16150 // AT3G27830 // AT5G27320 // AT1G32060 // AT5G47010 // AT2G30520 // AT3G17470 // AT3G54050 // AT2G33…
GO:0046395	P	carboxylic acid catabolic process	26	692	105	28362	7.4e-17	1.1e-14	// AT1G64660 // AT1G06310 // AT4G29010 // AT3G51840 // AT3G53260 // AT5G09660 // AT1G79440 // AT1G70580 // AT4G08900 // AT1G50940 // AT4G33150 // AT3G58750 // AT2G35370 // AT3G06860 // AT3G45300 // AT3G48990 // AT5G27520 // AT1G12050 // AT4G33010 // AT2G30650 // AT5G46180 // AT5G62530 // AT4G34710 // AT5G38710 // AT2G35690 // AT1G11860
GO:0009266	P	response to temperature stimulus	54	692	559	28362	1.7e-16	2.5e-14	// AT5G22060 // AT4G31990 // AT4G14690 // AT3G12780 // AT5G54770 // AT3G61470 // AT5G04590 // AT1G79440 // AT5G17020 // AT2G05100 // AT1G77000 // AT4G21320 // AT2G38905 // AT1G27320 // AT5G61780 // AT2G46830 // AT3G55280 // AT2G39730 // AT5G15450 // AT3G48360 // AT5G58070 // AT4G35790 // AT2G04030 // AT1G17870 // AT3G11630 // AT4G11150 // AT3G06510 // AT1G35680 // AT1G20620 // AT5G61410 // AT5G20…
GO:0016054	P	organic acid catabolic process	27	692	121	28362	1.8e-16	2.5e-14	// AT1G64660 // AT1G06310 // AT4G29010 // AT3G51840 // AT3G53260 // AT5G09660 // AT1G79440 // AT1G70580 // AT4G08900 // AT1G50940 // AT4G33150 // AT3G58750 // AT2G35370 // AT3G06860 // AT3G45300 // AT1G06570 // AT3G48990 // AT5G27520 // AT1G12050 // AT4G33010 // AT2G30650 // AT5G46180 // AT5G62530 // AT4G34710 // AT5G38710 // AT2G35690 // AT1G11860
GO:0006979	P	response to oxidative stress	48	692	453	28362	3.3e-16	4.6e-14	// AT3G57520 // AT3G24170 // AT1G56560 // AT2G41680 // AT1G49300 // AT3G23400 // AT3G53260 // AT2G39800 // AT4G34890 // AT1G11530 // AT4G25130 // AT3G17800 // AT4G31870 // AT1G08830 // AT4G08920 // AT5G64940 // AT2G35510 // AT3G55280 // AT1G19730 // AT1G76080 // AT1G32220 // AT3G48360 // AT5G13930 // AT5G13650 // AT1G20620 // AT2G46370 // AT1G17870 // AT3G46930 // AT2G14170 // AT4G09010 // AT2G40…
GO:0044283	P	small molecule biosynthetic process	58	692	653	28362	4e-16	5.3e-14	// AT5G10170 // AT1G64660 // AT5G66120 // AT5G61780 // AT4G29010 // AT5G17230 // AT1G11755 // AT5G54770 // AT5G43850 // AT3G14390 // AT3G53260 // AT2G39800 // AT1G48470 // AT2G28880 // AT5G20980 // AT3G19480 // AT3G04120 // AT3G27740 // AT2G04350 // AT5G28020 // AT3G17810 // AT5G65690 // AT2G13360 // AT3G55800 // AT5G13930 // AT5G46180 // AT1G77590 // AT5G64300 // AT1G06570 // AT3G26900 // AT4G30…
GO:0006520	P	cellular amino acid metabolic process	40	692	320	28362	7.3e-16	9.5e-14	// AT3G03910 // AT1G64660 // AT4G31990 // AT2G28880 // AT5G22800 // AT1G27980 // AT5G43850 // AT3G14390 // AT3G53260 // AT2G39800 // AT1G48470 // AT1G79440 // AT1G70580 // AT4G08900 // AT4G33150 // AT2G35370 // AT3G27740 // AT5G28020 // AT1G43710 // AT3G19480 // AT2G13360 // AT5G46180 // AT3G45300 // AT5G20980 // AT3G59970 // AT5G56760 // AT4G33010 // AT2G30650 // AT3G61440 // AT3G17720 // AT4G14…
GO:0010038	P	response to metal ion	48	692	481	28362	2.8e-15	3.5e-13	// AT5G26220 // AT4G31990 // AT1G11840 // AT3G48000 // AT2G47470 // AT1G30230 // AT1G70730 // AT3G19170 // AT1G04410 // AT1G08830 // AT3G12780 // AT2G21250 // AT5G62790 // AT3G15730 // AT1G20620 // AT5G23120 // AT1G57720 // AT3G16640 // AT3G04120 // AT2G40300 // AT3G48990 // AT4G38220 // AT5G20720 // AT3G60750 // AT5G38820 // AT3G10920 // AT1G42970 // AT4G24190 // AT1G53240 // AT3G09820 // AT4G33…
GO:1901565	P	organonitrogen compound catabolic process	29	692	164	28362	2.9e-15	3.5e-13	// AT5G26220 // AT1G64660 // AT1G27980 // AT3G53260 // AT1G79440 // AT4G34890 // AT1G70580 // AT4G08900 // AT1G27320 // AT4G13250 // AT4G33150 // AT2G35370 // AT4G31390 // AT5G13800 // AT3G45300 // AT1G06570 // AT1G12050 // AT3G44880 // AT4G33010 // AT2G30650 // AT3G17810 // AT4G20070 // AT5G46180 // AT5G43600 // AT1G05620 // AT5G62530 // AT4G34710 // AT5G38710 // AT1G11860
GO:0055086	P	nucleobase-containing small molecule metabolic process	42	692	370	28362	2.9e-15	3.5e-13	// AT3G12780 // AT4G13940 // AT2G01830 // AT5G58330 // AT3G02090 // AT4G34890 // AT1G04410 // AT5G08530 // AT3G18680 // AT1G27320 // AT4G08920 // AT5G14760 // AT3G04120 // AT3G27740 // AT2G36580 // AT1G18270 // AT1G05620 // AT5G03690 // AT4G20070 // AT1G78900 // AT4G11150 // AT5G61410 // AT5G57655 // AT4G02260 // AT1G42970 // AT1G32060 // AT1G04400 // AT3G09820 // AT4G38970 // AT3G17810 // AT2G38…
GO:0009657	P	plastid organization	32	692	207	28362	3.1e-15	3.7e-13	// AT1G79850 // AT1G35680 // AT5G16620 // AT2G21280 // AT5G65460 // AT1G32080 // AT3G23400 // AT5G38150 // AT2G01110 // AT5G24120 // AT1G03160 // AT5G15450 // AT1G74730 // AT5G61670 // AT2G38140 // AT5G23120 // AT2G28800 // AT1G62750 // AT3G26900 // AT3G63140 // AT3G54990 // AT2G30170 // AT2G33800 // AT4G01800 // AT3G56290 // AT2G30950 // AT2G21170 // AT3G56940 // AT1G44575 // AT1G09340 // AT5G58…
GO:1901605	P	alpha-amino acid metabolic process	34	692	242	28362	5.3e-15	6.1e-13	// AT1G64660 // AT4G13940 // AT5G43850 // AT3G14390 // AT2G39800 // AT1G48470 // AT1G79440 // AT1G70580 // AT4G08900 // AT4G33150 // AT2G35370 // AT3G27740 // AT5G28020 // AT3G19480 // AT2G13360 // AT3G17720 // AT1G06570 // AT5G20980 // AT1G12050 // AT3G59970 // AT5G56760 // AT4G33010 // AT5G04140 // AT3G61440 // AT5G46180 // AT4G14710 // AT5G53850 // AT5G62530 // AT4G34710 // AT5G38710 // AT4G21…
GO:0046686	P	response to cadmium ion	40	692	343	28362	6e-15	6.8e-13	// AT5G26220 // AT4G31990 // AT1G11840 // AT3G48000 // AT2G47470 // AT1G30230 // AT3G19170 // AT1G04410 // AT3G12780 // AT2G21250 // AT5G62790 // AT3G15730 // AT1G20620 // AT5G23120 // AT1G57720 // AT3G16640 // AT3G04120 // AT3G48990 // AT5G14780 // AT5G20720 // AT3G60750 // AT1G42970 // AT4G24190 // AT1G53240 // AT3G09820 // AT4G33010 // AT2G33800 // AT4G38970 // AT1G70730 // AT3G12580 // AT3G13…
GO:0006970	P	response to osmotic stress	55	692	636	28362	6.8e-15	7.5e-13	// AT3G62420 // AT4G40010 // AT5G61780 // AT5G58070 // AT2G01830 // AT3G01470 // AT4G30960 // AT3G61430 // AT1G49300 // AT2G39800 // AT1G30580 // AT5G04590 // AT5G09650 // AT3G48360 // AT1G04410 // AT2G38905 // AT1G08830 // AT1G27320 // AT2G46830 // AT2G35510 // AT3G12630 // AT1G04120 // AT3G02230 // AT1G78900 // AT1G53580 // AT4G24800 // AT3G46930 // AT4G11150 // AT5G10860 // AT1G73660 // AT2G04…
GO:0042742	P	defense response to bacterium	40	692	354	28362	1.5e-14	1.7e-12	// AT5G47220 // AT1G80840 // AT5G47010 // AT4G13040 // AT2G39730 // AT1G06680 // AT3G23400 // AT4G33300 // AT4G08900 // AT3G16640 // AT1G08830 // AT1G27320 // AT1G03160 // AT4G31750 // AT4G03280 // AT4G08920 // AT4G01050 // AT5G14740 // AT2G01830 // AT3G55800 // AT3G11630 // AT4G11150 // AT2G39050 // AT3G01480 // AT3G10920 // AT3G44880 // AT1G32060 // AT1G53240 // AT1G64790 // AT5G53120 // AT5G46…
GO:0042440	P	pigment metabolic process	29	692	181	28362	2.7e-14	2.9e-12	// AT4G14690 // AT1G31800 // AT2G41680 // AT5G61670 // AT1G69740 // AT1G27320 // AT4G13250 // AT4G08920 // AT5G40850 // AT1G44446 // AT5G13930 // AT2G32950 // AT5G63570 // AT5G13630 // AT1G06570 // AT5G17230 // AT1G09940 // AT3G44880 // AT2G30390 // AT4G31390 // AT4G17600 // AT3G56940 // AT5G67030 // AT5G13800 // AT2G20570 // AT1G74470 // AT1G08450 // AT4G38880 // AT2G02990
GO:0001101	P	response to acid chemical	77	692	1181	28362	3.8e-14	4e-12	// AT5G47220 // AT1G64660 // AT1G80840 // AT3G63520 // AT4G28080 // AT4G30960 // AT2G01830 // AT3G48170 // AT3G61430 // AT3G23400 // AT2G39800 // AT5G08790 // AT4G34890 // AT2G46270 // AT3G18130 // AT3G48360 // AT3G17800 // AT3G16640 // AT1G08830 // AT1G27320 // AT4G08920 // AT2G46830 // AT3G22850 // AT2G39730 // AT3G15730 // AT4G24020 // AT3G12630 // AT1G04120 // AT5G13930 // AT2G38280 // AT2G04…
GO:0009409	P	response to cold	41	692	384	28362	4e-14	4.1e-12	// AT4G31990 // AT3G12780 // AT5G54770 // AT3G61470 // AT5G04590 // AT2G05100 // AT2G38905 // AT1G27320 // AT1G35680 // AT2G46830 // AT3G55280 // AT2G39730 // AT3G48360 // AT5G58070 // AT4G35790 // AT1G20620 // AT3G11630 // AT4G11150 // AT3G06510 // AT4G26080 // AT5G61410 // AT5G20720 // AT3G54890 // AT5G10230 // AT1G42970 // AT1G32060 // AT4G24190 // AT4G13850 // AT2G33800 // AT3G47470 // AT3G23…
GO:0009617	P	response to bacterium	44	692	441	28362	4.1e-14	4.1e-12	// AT5G47220 // AT1G80840 // AT5G47010 // AT4G13040 // AT2G39730 // AT1G06680 // AT3G23400 // AT4G33300 // AT4G08900 // AT3G16640 // AT1G08830 // AT1G27320 // AT1G03160 // AT4G31750 // AT4G03280 // AT4G08920 // AT4G01050 // AT5G14740 // AT2G01830 // AT3G55800 // AT3G11630 // AT5G60600 // AT4G11150 // AT2G39050 // AT3G01480 // AT3G10920 // AT3G44880 // AT1G32060 // AT1G53240 // AT1G64790 // AT5G53…
GO:0009651	P	response to salt stress	49	692	574	28362	3.3e-13	3.3e-11	// AT4G40010 // AT5G61780 // AT3G01470 // AT4G30960 // AT3G61430 // AT1G49300 // AT2G39800 // AT5G04590 // AT5G09650 // AT3G48360 // AT1G04410 // AT2G38905 // AT1G08830 // AT1G27320 // AT2G46830 // AT2G35510 // AT1G04120 // AT3G02230 // AT1G78900 // AT1G53580 // AT4G24800 // AT3G46930 // AT4G11150 // AT5G10860 // AT1G73660 // AT2G04030 // AT5G26340 // AT3G60750 // AT5G10230 // AT5G49480 // AT3G10…
GO:0032787	P	monocarboxylic acid metabolic process	44	692	481	28362	6.5e-13	6.2e-11	// AT1G11840 // AT4G29010 // AT3G51840 // AT4G13040 // AT3G53260 // AT3G06860 // AT5G09660 // AT3G12780 // AT2G28880 // AT1G50940 // AT5G36880 // AT3G58750 // AT5G62790 // AT2G04350 // AT3G15730 // AT2G36580 // AT1G18270 // AT5G03690 // AT1G55320 // AT1G53580 // AT5G60600 // AT4G00570 // AT2G43430 // AT4G30950 // AT5G27520 // AT1G12050 // AT3G21720 // AT1G42970 // AT4G38970 // AT4G15530 // AT3G06…
GO:0009414	P	response to water deprivation	37	692	347	28362	7.5e-13	7.1e-11	// AT1G64660 // AT2G01830 // AT3G48170 // AT3G61430 // AT2G39800 // AT3G63520 // AT4G34890 // AT2G05100 // AT3G16640 // AT1G27320 // AT4G08920 // AT1G76080 // AT3G12630 // AT5G58070 // AT2G04030 // AT3G46930 // AT5G26340 // AT5G10230 // AT5G38710 // AT4G30960 // AT5G25610 // AT4G24190 // AT4G13850 // AT1G11755 // AT4G24020 // AT3G23920 // AT1G04400 // AT4G34100 // AT4G34240 // AT1G68010 // AT1G54…
GO:0010033	P	response to organic substance	105	692	2023	28362	7.7e-13	7.1e-11	// AT1G80840 // AT3G03990 // AT3G18130 // AT3G46930 // AT1G08830 // AT5G01240 // AT3G15730 // AT2G23340 // AT5G58070 // AT1G73060 // AT2G26690 // AT4G02450 // AT4G11150 // AT1G43670 // AT5G25610 // AT2G38280 // AT2G30950 // AT2G39940 // AT3G25070 // AT2G42620 // AT5G67030 // AT4G19660 // AT3G14050 // AT2G47180 // AT5G09660 // AT4G17520 // AT2G39800 // AT2G46270 // AT4G25130 // AT1G04410 // AT1G27…
GO:0009415	P	response to water	37	692	355	28362	1.4e-12	1.3e-10	// AT1G64660 // AT2G01830 // AT3G48170 // AT3G61430 // AT2G39800 // AT3G63520 // AT4G34890 // AT2G05100 // AT3G16640 // AT1G27320 // AT4G08920 // AT1G76080 // AT3G12630 // AT5G58070 // AT2G04030 // AT3G46930 // AT5G26340 // AT5G10230 // AT5G38710 // AT4G30960 // AT5G25610 // AT4G24190 // AT4G13850 // AT1G11755 // AT4G24020 // AT3G23920 // AT1G04400 // AT4G34100 // AT4G34240 // AT1G68010 // AT1G54…
GO:0019637	P	organophosphate metabolic process	45	692	524	28362	2.6e-12	2.3e-10	// AT3G07270 // AT5G10170 // AT3G12780 // AT4G19860 // AT5G58330 // AT3G02090 // AT5G62790 // AT1G04410 // AT5G08530 // AT3G18680 // AT4G08920 // AT2G45670 // AT5G14760 // AT3G27740 // AT1G07230 // AT2G36580 // AT1G18270 // AT5G03690 // AT1G78900 // AT3G55800 // AT5G15070 // AT5G60600 // AT4G11150 // AT5G61410 // AT5G57655 // AT1G43670 // AT4G02260 // AT1G42970 // AT1G04400 // AT3G09820 // AT4G38…
GO:0044723	P	single-organism carbohydrate metabolic process	49	692	613	28362	3.1e-12	2.7e-10	// AT5G10170 // AT1G11720 // AT3G12780 // AT3G57520 // AT2G41680 // AT1G42970 // AT1G30230 // AT3G02230 // AT2G21590 // AT5G13980 // AT5G09660 // AT5G38410 // AT3G06580 // AT5G66530 // AT5G24300 // AT1G04920 // AT1G56560 // AT2G36580 // AT1G18270 // AT5G65690 // AT3G55800 // AT5G03690 // AT5G15070 // AT3G04120 // AT4G27550 // AT1G32900 // AT5G49190 // AT5G61410 // AT2G47650 // AT5G57655 // AT1G43…
GO:0072521	P	purine-containing compound metabolic process	29	692	233	28362	8e-12	6.9e-10	// AT3G12780 // AT4G13940 // AT3G02090 // AT4G34890 // AT5G08530 // AT3G04120 // AT2G36580 // AT1G18270 // AT1G05620 // AT5G03690 // AT4G20070 // AT1G78900 // AT4G11150 // AT4G02260 // AT1G42970 // AT3G09820 // AT4G38970 // AT2G38280 // AT5G13450 // AT2G21170 // AT3G26650 // AT3G14050 // AT5G53850 // AT1G20260 // AT5G43600 // AT3G17470 // AT3G56490 // AT1G01090 // AT4G38880
GO:0009644	P	response to high light intensity	18	692	76	28362	8.2e-12	6.9e-10	// AT2G30950 // AT3G12580 // AT4G14690 // AT4G08920 // AT3G54890 // AT5G02120 // AT3G55280 // AT1G50250 // AT4G30950 // AT1G07350 // AT3G61470 // AT2G47180 // AT5G58070 // AT3G47470 // AT1G17870 // AT2G05100 // AT5G54270 // AT3G50820
GO:0018298	P	protein-chromophore linkage	15	692	46	28362	9.9e-12	8.3e-10	// AT3G08940 // AT4G08920 // AT3G54890 // AT5G02120 // AT1G15820 // AT1G04400 // AT1G19150 // AT3G61470 // AT5G58140 // AT2G34420 // AT3G47470 // AT4G10340 // AT2G05100 // AT5G54270 // AT4G17600
GO:1901606	P	alpha-amino acid catabolic process	14	692	40	28362	2.2e-11	1.8e-09	// AT1G64660 // AT4G33150 // AT2G35370 // AT1G12050 // AT1G06570 // AT1G11860 // AT4G33010 // AT4G34710 // AT5G38710 // AT1G79440 // AT5G62530 // AT1G70580 // AT4G08900 // AT5G46180
GO:0009117	P	nucleotide metabolic process	32	692	302	28362	3.1e-11	2.5e-09	// AT3G12780 // AT5G58330 // AT3G02090 // AT1G04410 // AT5G08530 // AT3G18680 // AT4G08920 // AT5G14760 // AT3G27740 // AT2G36580 // AT1G18270 // AT5G03690 // AT1G78900 // AT4G11150 // AT5G61410 // AT5G57655 // AT4G02260 // AT1G42970 // AT1G04400 // AT3G09820 // AT4G38970 // AT2G38280 // AT5G13450 // AT2G21170 // AT3G26650 // AT3G14050 // AT1G20260 // AT3G04120 // AT3G17470 // AT3G56490 // AT1G01…
GO:1901566	P	organonitrogen compound biosynthetic process	102	692	2076	28362	3.6e-11	2.9e-09	// AT1G64660 // AT4G14690 // AT2G41680 // AT3G14390 // AT1G48470 // AT1G08830 // AT5G66120 // AT5G28020 // AT5G47190 // AT1G57720 // AT4G20360 // AT3G10360 // AT2G13360 // AT1G64790 // AT5G53120 // AT2G38280 // AT4G17600 // AT1G09340 // AT2G29630 // AT3G63490 // AT4G34670 // AT5G61170 // AT3G07270 // AT5G24510 // AT2G39800 // AT3G54210 // AT1G74970 // AT1G69740 // AT4G08900 // AT3G55280 // AT1G43…
GO:0006753	P	nucleoside phosphate metabolic process	32	692	305	28362	4e-11	3.1e-09	// AT3G12780 // AT5G58330 // AT3G02090 // AT1G04410 // AT5G08530 // AT3G18680 // AT4G08920 // AT5G14760 // AT3G27740 // AT2G36580 // AT1G18270 // AT5G03690 // AT1G78900 // AT4G11150 // AT5G61410 // AT5G57655 // AT4G02260 // AT1G42970 // AT1G04400 // AT3G09820 // AT4G38970 // AT2G38280 // AT5G13450 // AT2G21170 // AT3G26650 // AT3G14050 // AT1G20260 // AT3G04120 // AT3G17470 // AT3G56490 // AT1G01…
GO:0005996	P	monosaccharide metabolic process	19	692	99	28362	5.2e-11	4e-09	// AT2G47180 // AT3G06580 // AT2G21170 // AT5G61410 // AT3G26650 // AT5G66530 // AT1G43670 // AT2G47650 // AT1G42970 // AT1G09340 // AT5G57655 // AT5G65690 // AT3G54050 // AT5G13980 // AT4G38970 // AT3G55800 // AT1G70730 // AT3G04120 // AT5G03690
GO:0009063	P	cellular amino acid catabolic process	15	692	53	28362	5.3e-11	4.1e-09	// AT1G64660 // AT4G33150 // AT2G35370 // AT1G11860 // AT3G53260 // AT4G33010 // AT2G30650 // AT4G34710 // AT5G38710 // AT1G79440 // AT5G62530 // AT1G70580 // AT4G08900 // AT3G45300 // AT5G46180
GO:0009765	P	photosynthesis, light harvesting	14	692	44	28362	6.4e-11	4.8e-09	// AT2G30950 // AT3G08940 // AT1G54780 // AT3G54890 // AT1G50250 // AT1G15820 // AT1G19150 // AT3G61470 // AT5G54270 // AT3G47470 // AT3G27925 // AT4G10340 // AT2G05100 // AT2G34420
GO:0006807	P	nitrogen compound metabolic process	227	692	6241	28362	7.2e-11	5.3e-09	// AT3G50670 // AT5G06300 // AT1G64660 // AT1G80840 // AT4G14690 // AT3G12780 // AT3G03910 // AT2G41680 // AT1G11430 // AT3G14390 // AT1G48470 // AT4G37010 // AT1G70580 // AT4G11150 // AT4G36870 // AT1G08830 // AT4G25290 // AT3G56290 // AT4G29820 // AT5G66120 // AT5G28020 // AT3G15730 // AT1G07350 // AT4G14710 // AT3G48360 // AT2G32950 // AT4G13040 // AT1G57720 // AT2G26690 // AT1G27980 // AT3G45…
GO:0006732	P	coenzyme metabolic process	29	692	264	28362	1.2e-10	8.9e-09	// AT3G07270 // AT3G12780 // AT4G13940 // AT5G58330 // AT5G49810 // AT1G04410 // AT5G36880 // AT2G12200 // AT5G14760 // AT2G36580 // AT1G18270 // AT5G03690 // AT5G09820 // AT1G06570 // AT5G61410 // AT1G17050 // AT5G57655 // AT1G42970 // AT3G59970 // AT2G28880 // AT4G38970 // AT1G04400 // AT4G08920 // AT2G21170 // AT3G26650 // AT5G53850 // AT3G04120 // AT2G29630 // AT1G01090
GO:0000302	P	response to reactive oxygen species	23	692	166	28362	1.8e-10	1.3e-08	// AT3G24170 // AT2G41680 // AT3G23400 // AT4G34890 // AT3G48360 // AT3G17800 // AT1G08830 // AT4G08920 // AT1G56560 // AT2G46370 // AT5G13650 // AT1G20620 // AT1G17870 // AT3G04120 // AT2G40300 // AT3G08640 // AT5G20720 // AT5G38820 // AT3G10920 // AT3G12580 // AT2G47180 // AT1G32540 // AT4G09010
GO:0006778	P	porphyrin-containing compound metabolic process	18	692	97	28362	2.7e-10	1.9e-08	// AT5G13630 // AT2G41680 // AT4G13250 // AT4G14690 // AT1G09940 // AT5G40850 // AT3G56940 // AT1G27320 // AT1G44446 // AT2G30390 // AT5G13800 // AT2G20570 // AT1G74470 // AT5G63570 // AT3G44880 // AT4G31390 // AT1G69740 // AT4G17600
GO:0033013	P	tetrapyrrole metabolic process	18	692	98	28362	3.1e-10	2.2e-08	// AT5G13630 // AT2G41680 // AT4G13250 // AT4G14690 // AT1G09940 // AT5G40850 // AT3G56940 // AT1G27320 // AT1G44446 // AT2G30390 // AT5G13800 // AT2G20570 // AT1G74470 // AT5G63570 // AT3G44880 // AT4G31390 // AT1G69740 // AT4G17600
GO:0009116	P	nucleoside metabolic process	28	692	258	28362	3.3e-10	2.3e-08	// AT3G12780 // AT4G13940 // AT2G01830 // AT3G02090 // AT5G08530 // AT1G27320 // AT3G27740 // AT2G36580 // AT1G18270 // AT1G05620 // AT5G03690 // AT1G78900 // AT4G11150 // AT4G02260 // AT1G42970 // AT1G32060 // AT3G09820 // AT4G38970 // AT5G13450 // AT2G21170 // AT3G26650 // AT3G14050 // AT5G53850 // AT1G20260 // AT3G04120 // AT3G17470 // AT1G01090 // AT4G38880
GO:0009605	P	response to external stimulus	82	692	1582	28362	3.7e-10	2.5e-08	// AT5G58260 // AT1G64660 // AT1G80840 // AT1G64790 // AT5G47220 // AT4G13040 // AT5G53120 // AT4G08920 // AT2G47000 // AT3G12580 // AT1G06680 // AT3G23400 // AT3G62420 // AT1G19920 // AT4G33300 // AT5G08790 // AT4G08900 // AT3G16640 // AT1G08830 // AT5G64840 // AT1G03160 // AT3G13450 // AT1G23010 // AT3G27740 // AT4G31750 // AT4G03280 // AT3G17810 // AT4G01050 // AT5G14740 // AT2G32950 // AT1G20…
GO:0009735	P	response to cytokinin	27	692	244	28362	4.6e-10	3.1e-08	// AT2G47000 // AT2G01830 // AT5G09660 // AT4G17520 // AT3G27925 // AT3G63140 // AT4G25130 // AT1G04410 // AT1G27320 // AT1G73060 // AT5G40950 // AT5G23120 // AT5G58140 // AT3G16640 // AT4G02450 // AT4G11150 // AT3G48990 // AT1G32060 // AT5G30510 // AT1G05190 // AT3G08940 // AT3G14420 // AT2G30950 // AT3G54050 // AT1G16880 // AT4G38740 // AT5G58070
GO:1901135	P	carbohydrate derivative metabolic process	46	692	645	28362	4.8e-10	3.2e-08	// AT1G11720 // AT3G12780 // AT4G13940 // AT2G01830 // AT3G02090 // AT5G08530 // AT1G27320 // AT5G62790 // AT5G24300 // AT3G27740 // AT2G47650 // AT2G36580 // AT1G18270 // AT1G05620 // AT5G03690 // AT1G78900 // AT3G55800 // AT5G60600 // AT4G11150 // AT3G06510 // AT5G61410 // AT3G16150 // AT5G57655 // AT1G43670 // AT4G02260 // AT1G42970 // AT1G32060 // AT5G28840 // AT3G09820 // AT4G38970 // AT1G11…
GO:0046148	P	pigment biosynthetic process	21	692	148	28362	7.4e-10	4.8e-08	// AT5G13630 // AT1G06570 // AT5G17230 // AT4G14690 // AT2G20570 // AT3G56940 // AT1G09940 // AT5G40850 // AT1G31800 // AT5G67030 // AT2G30390 // AT5G61670 // AT1G44446 // AT5G13930 // AT1G69740 // AT1G74470 // AT4G17600 // AT5G63570 // AT2G41680 // AT4G38880 // AT2G02990
GO:0009058	P	biosynthetic process	223	692	6255	28362	7.4e-10	4.8e-08	// AT5G06300 // AT1G64660 // AT1G11720 // AT1G80840 // AT4G14690 // AT3G12780 // AT4G29010 // AT2G41680 // AT3G14390 // AT3G20140 // AT1G48470 // AT3G03990 // AT1G70580 // AT4G36870 // AT1G08830 // AT5G24120 // AT5G62790 // AT3G56290 // AT5G66120 // AT5G28020 // AT5G61670 // AT5G49810 // AT3G48360 // AT2G32950 // AT2G29720 // AT1G57720 // AT4G20360 // AT4G04770 // AT5G60600 // AT5G09820 // AT4G27…
GO:0009767	P	photosynthetic electron transport chain	14	692	56	28362	9.4e-10	6e-08	// AT4G22890 // AT4G30950 // AT3G50820 // AT1G15980 // AT3G16250 // AT1G50250 // AT2G30950 // AT4G03280 // AT5G21930 // AT4G01050 // AT3G54050 // AT1G64770 // AT5G49740 // AT1G60950
GO:0009719	P	response to endogenous stimulus	86	692	1732	28362	9.6e-10	6e-08	// AT1G80840 // AT3G18130 // AT5G01240 // AT3G15730 // AT2G23340 // AT5G58070 // AT1G73060 // AT2G26690 // AT3G46930 // AT4G11150 // AT1G43670 // AT5G25610 // AT2G38280 // AT2G30950 // AT2G39940 // AT2G42620 // AT4G19660 // AT3G14050 // AT2G47180 // AT5G09660 // AT4G17520 // AT2G39800 // AT2G46270 // AT4G25130 // AT1G04410 // AT1G27320 // AT2G29630 // AT3G22850 // AT2G39730 // AT4G35790 // AT5G40…
GO:0009637	P	response to blue light	16	692	81	28362	1.2e-09	7.4e-08	// AT5G38150 // AT3G59060 // AT3G08940 // AT5G38410 // AT4G14690 // AT4G08920 // AT3G54890 // AT3G01470 // AT2G05100 // AT1G04400 // AT1G19150 // AT5G58140 // AT2G30520 // AT4G10340 // AT4G38740 // AT5G24120
GO:0043648	P	dicarboxylic acid metabolic process	15	692	71	28362	1.8e-09	1.1e-07	// AT5G66120 // AT3G48990 // AT5G46180 // AT2G28880 // AT5G38710 // AT3G14390 // AT1G53240 // AT5G62530 // AT5G04140 // AT5G09660 // AT1G79440 // AT1G04410 // AT5G58330 // AT4G00570 // AT3G17720
GO:0010109	P	regulation of photosynthesis	12	692	39	28362	2.1e-09	1.2e-07	// AT3G01480 // AT2G30950 // AT4G30950 // AT3G50820 // AT1G50250 // AT1G64860 // AT3G11670 // AT4G26160 // AT1G68830 // AT1G71500 // AT4G01800 // AT4G04850
GO:0019318	P	hexose metabolic process	15	692	72	28362	2.1e-09	1.3e-07	// AT3G06580 // AT3G54050 // AT2G21170 // AT3G26650 // AT5G66530 // AT1G43670 // AT1G42970 // AT2G47180 // AT5G65690 // AT5G13980 // AT4G38970 // AT3G55800 // AT1G70730 // AT3G04120 // AT5G03690
GO:0019693	P	ribose phosphate metabolic process	26	692	245	28362	2.2e-09	1.3e-07	// AT3G12780 // AT3G02090 // AT5G08530 // AT3G27740 // AT2G36580 // AT1G18270 // AT5G03690 // AT1G78900 // AT4G11150 // AT5G61410 // AT5G57655 // AT4G02260 // AT1G42970 // AT3G09820 // AT4G38970 // AT2G38280 // AT5G13450 // AT2G21170 // AT3G26650 // AT3G14050 // AT1G20260 // AT3G04120 // AT3G17470 // AT4G38880 // AT1G01090 // AT3G56490
GO:0015994	P	chlorophyll metabolic process	16	692	85	28362	2.2e-09	1.3e-07	// AT5G13630 // AT2G41680 // AT4G13250 // AT4G14690 // AT1G09940 // AT3G56940 // AT1G27320 // AT1G44446 // AT5G13800 // AT2G20570 // AT1G74470 // AT5G63570 // AT3G44880 // AT4G31390 // AT1G69740 // AT4G17600
GO:0051188	P	cofactor biosynthetic process	25	692	229	28362	2.6e-09	1.5e-07	// AT3G07270 // AT4G14690 // AT2G41680 // AT1G69740 // AT5G36880 // AT2G12200 // AT5G14760 // AT5G40850 // AT1G44446 // AT4G17600 // AT5G63570 // AT5G09820 // AT5G13630 // AT1G06570 // AT1G17050 // AT1G09940 // AT2G30390 // AT5G65720 // AT2G28880 // AT4G04770 // AT3G56940 // AT2G29630 // AT2G20570 // AT1G74470 // AT1G01090
GO:0009768	P	photosynthesis, light harvesting in photosystem I	10	692	23	28362	3.1e-09	1.8e-07	// AT3G08940 // AT3G54890 // AT1G15820 // AT1G19150 // AT3G61470 // AT5G54270 // AT3G47470 // AT4G10340 // AT2G05100 // AT2G34420
GO:0009725	P	response to hormone	81	692	1631	28362	3.1e-09	1.8e-07	// AT5G47220 // AT3G48170 // AT5G08790 // AT4G38970 // AT4G28080 // AT4G13040 // AT3G27925 // AT2G47000 // AT4G17520 // AT2G39730 // AT2G01830 // AT2G39800 // AT5G09660 // AT3G63140 // AT2G46270 // AT3G18130 // AT4G25130 // AT3G48360 // AT1G04410 // AT1G27320 // AT3G08940 // AT2G46830 // AT3G22850 // AT5G19140 // AT5G01240 // AT3G15730 // AT2G23340 // AT5G13930 // AT2G38280 // AT5G40950 // AT2G46…
GO:0006793	P	phosphorus metabolic process	85	692	1751	28362	3.3e-09	1.9e-07	// AT3G07270 // AT5G10170 // AT4G40010 // AT5G58350 // AT3G12780 // AT5G26010 // AT4G30960 // AT4G19860 // AT1G73660 // AT3G06483 // AT5G15070 // AT2G01830 // AT3G02090 // AT2G23030 // AT5G62790 // AT1G34300 // AT1G80380 // AT2G36580 // AT1G04410 // AT5G08530 // AT3G18680 // AT3G06580 // AT4G08920 // AT2G29630 // AT5G14760 // AT3G27740 // AT3G24190 // AT4G31750 // AT2G29380 // AT1G07230 // AT1G68…
GO:0046128	P	purine ribonucleoside metabolic process	23	692	197	28362	3.5e-09	2e-07	// AT3G12780 // AT4G13940 // AT3G02090 // AT5G08530 // AT2G36580 // AT1G18270 // AT1G05620 // AT5G03690 // AT1G78900 // AT3G04120 // AT4G02260 // AT1G42970 // AT3G09820 // AT4G38970 // AT5G13450 // AT2G21170 // AT3G26650 // AT3G14050 // AT5G53850 // AT1G20260 // AT4G11150 // AT3G17470 // AT1G01090
GO:0042278	P	purine nucleoside metabolic process	23	692	200	28362	4.6e-09	2.5e-07	// AT3G12780 // AT4G13940 // AT3G02090 // AT5G08530 // AT2G36580 // AT1G18270 // AT1G05620 // AT5G03690 // AT1G78900 // AT3G04120 // AT4G02260 // AT1G42970 // AT3G09820 // AT4G38970 // AT5G13450 // AT2G21170 // AT3G26650 // AT3G14050 // AT5G53850 // AT1G20260 // AT4G11150 // AT3G17470 // AT1G01090
GO:0006796	P	phosphate-containing compound metabolic process	84	692	1735	28362	4.7e-09	2.6e-07	// AT3G07270 // AT5G10170 // AT4G40010 // AT5G58350 // AT3G12780 // AT5G26010 // AT4G30960 // AT4G19860 // AT1G73660 // AT3G06483 // AT5G15070 // AT2G01830 // AT3G02090 // AT2G23030 // AT5G62790 // AT1G34300 // AT1G80380 // AT2G36580 // AT1G04410 // AT5G08530 // AT3G18680 // AT3G06580 // AT4G08920 // AT2G29630 // AT5G14760 // AT3G27740 // AT3G24190 // AT4G31750 // AT2G29380 // AT1G07230 // AT1G68…
GO:0009658	P	chloroplast organization	20	692	150	28362	4.9e-09	2.6e-07	// AT1G62750 // AT5G38150 // AT3G26900 // AT5G24120 // AT2G21170 // AT5G16620 // AT3G56940 // AT1G35680 // AT5G65460 // AT2G21280 // AT1G74730 // AT3G54990 // AT1G09340 // AT3G23400 // AT5G58140 // AT2G20570 // AT4G01800 // AT1G32080 // AT5G15450 // AT3G56290
GO:0009150	P	purine ribonucleotide metabolic process	23	692	202	28362	5.5e-09	2.9e-07	// AT3G12780 // AT3G02090 // AT5G08530 // AT2G36580 // AT1G18270 // AT5G03690 // AT1G78900 // AT3G04120 // AT4G02260 // AT1G42970 // AT3G09820 // AT4G38970 // AT2G38280 // AT5G13450 // AT2G21170 // AT3G26650 // AT3G14050 // AT1G20260 // AT4G11150 // AT3G17470 // AT4G38880 // AT1G01090 // AT3G56490
GO:0005975	P	carbohydrate metabolic process	63	692	1144	28362	5.6e-09	3e-07	// AT5G10170 // AT1G11720 // AT4G38970 // AT1G11840 // AT3G57520 // AT1G56560 // AT2G41680 // AT3G54440 // AT1G42970 // AT2G32090 // AT5G58330 // AT1G30230 // AT3G02230 // AT2G21590 // AT5G13980 // AT5G09660 // AT3G21720 // AT3G56310 // AT5G38410 // AT1G04410 // AT3G06580 // AT3G12780 // AT5G66530 // AT5G24300 // AT1G04920 // AT4G09020 // AT2G36580 // AT1G18270 // AT5G65690 // AT1G64770 // AT5G03…
GO:0009259	P	ribonucleotide metabolic process	24	692	221	28362	5.9e-09	3.1e-07	// AT3G12780 // AT3G02090 // AT5G08530 // AT3G27740 // AT2G36580 // AT1G18270 // AT5G03690 // AT1G78900 // AT3G04120 // AT4G02260 // AT1G42970 // AT3G09820 // AT4G38970 // AT2G38280 // AT5G13450 // AT2G21170 // AT3G26650 // AT3G14050 // AT1G20260 // AT4G11150 // AT3G17470 // AT4G38880 // AT1G01090 // AT3G56490
GO:0006163	P	purine nucleotide metabolic process	23	692	204	28362	6.5e-09	3.3e-07	// AT3G12780 // AT3G02090 // AT5G08530 // AT2G36580 // AT1G18270 // AT5G03690 // AT1G78900 // AT3G04120 // AT4G02260 // AT1G42970 // AT3G09820 // AT4G38970 // AT2G38280 // AT5G13450 // AT2G21170 // AT3G26650 // AT3G14050 // AT1G20260 // AT4G11150 // AT3G17470 // AT4G38880 // AT1G01090 // AT3G56490
GO:0016051	P	carbohydrate biosynthetic process	30	692	342	28362	7.7e-09	3.9e-07	// AT5G10170 // AT1G11720 // AT3G12780 // AT2G41680 // AT1G30230 // AT3G02230 // AT2G21590 // AT3G07160 // AT5G24300 // AT1G04920 // AT5G65690 // AT3G55800 // AT5G03690 // AT3G04120 // AT4G27550 // AT1G32900 // AT5G49190 // AT1G43670 // AT3G60750 // AT5G27320 // AT1G32060 // AT1G42970 // AT4G38970 // AT1G70730 // AT5G38410 // AT2G21170 // AT3G26650 // AT2G47180 // AT3G54050 // AT5G20280
GO:0009119	P	ribonucleoside metabolic process	24	692	227	28362	9.6e-09	4.8e-07	// AT3G12780 // AT4G13940 // AT3G02090 // AT5G08530 // AT3G27740 // AT2G36580 // AT1G18270 // AT1G05620 // AT5G03690 // AT1G78900 // AT3G04120 // AT4G02260 // AT1G42970 // AT3G09820 // AT4G38970 // AT5G13450 // AT2G21170 // AT3G26650 // AT3G14050 // AT5G53850 // AT1G20260 // AT4G11150 // AT3G17470 // AT1G01090
GO:1901657	P	glycosyl compound metabolic process	29	692	326	28362	1e-08	5.2e-07	// AT3G12780 // AT4G13940 // AT2G01830 // AT3G02090 // AT5G08530 // AT1G27320 // AT3G27740 // AT2G36580 // AT1G18270 // AT1G05620 // AT5G03690 // AT1G78900 // AT4G11150 // AT3G06510 // AT4G02260 // AT1G42970 // AT1G32060 // AT3G09820 // AT4G38970 // AT5G13450 // AT2G21170 // AT3G26650 // AT3G14050 // AT5G53850 // AT1G20260 // AT3G04120 // AT3G17470 // AT1G01090 // AT4G38880
GO:0044255	P	cellular lipid metabolic process	43	692	649	28362	1.4e-08	6.8e-07	// AT5G10170 // AT3G63520 // AT5G61780 // AT4G29010 // AT3G51840 // AT4G19860 // AT1G27980 // AT1G77590 // AT5G64940 // AT3G15730 // AT3G21500 // AT5G09660 // AT3G03990 // AT5G17230 // AT1G50940 // AT3G06860 // AT5G36880 // AT2G45670 // AT5G62790 // AT2G04350 // AT5G61670 // AT1G07230 // AT1G55320 // AT5G60600 // AT1G06570 // AT4G30950 // AT1G17050 // AT5G27520 // AT3G06810 // AT3G11670 // AT4G34…
GO:0019253	P	reductive pentose-phosphate cycle	9	692	20	28362	1.5e-08	7.5e-07	// AT5G38410 // AT2G21170 // AT3G12780 // AT3G26650 // AT3G60750 // AT1G42970 // AT1G32060 // AT3G54050 // AT3G55800
GO:0019685	P	photosynthesis, dark reaction	9	692	21	28362	2.1e-08	1e-06	// AT5G38410 // AT2G21170 // AT3G12780 // AT3G26650 // AT3G60750 // AT1G42970 // AT1G32060 // AT3G54050 // AT3G55800
GO:0009744	P	response to sucrose	13	692	62	28362	2.3e-08	1.1e-06	// AT1G08830 // AT1G27320 // AT3G06850 // AT5G08790 // AT3G26650 // AT2G01830 // AT1G42970 // AT3G13450 // AT5G04140 // AT5G47010 // AT1G16880 // AT3G04120 // AT1G21400
GO:0006006	P	glucose metabolic process	11	692	40	28362	2.6e-08	1.2e-06	// AT3G54050 // AT2G21170 // AT3G26650 // AT1G43670 // AT1G42970 // AT5G65690 // AT5G03690 // AT4G38970 // AT3G55800 // AT1G70730 // AT3G04120
GO:0010207	P	photosystem II assembly	9	692	22	28362	3e-08	1.4e-06	// AT3G01480 // AT5G24120 // AT1G54500 // AT1G02910 // AT1G71500 // AT1G73060 // AT4G10340 // AT1G16720 // AT3G50820
GO:1901576	P	organic substance biosynthetic process	206	692	5913	28362	3e-08	1.4e-06	// AT1G64660 // AT1G11720 // AT1G80840 // AT4G14690 // AT3G12780 // AT4G29010 // AT2G41680 // AT3G14390 // AT1G48470 // AT3G03990 // AT4G36870 // AT1G08830 // AT5G24120 // AT5G62790 // AT3G56290 // AT5G66120 // AT5G28020 // AT5G61670 // AT3G48360 // AT2G32950 // AT4G13040 // AT1G57720 // AT4G20360 // AT5G60600 // AT5G09820 // AT4G27550 // AT4G30950 // AT2G13360 // AT5G17230 // AT1G43670 // AT1G64…
GO:1901607	P	alpha-amino acid biosynthetic process	19	692	154	28362	3.6e-08	1.7e-06	// AT1G64660 // AT5G53850 // AT5G20980 // AT4G14710 // AT3G27740 // AT5G38710 // AT5G28020 // AT5G43850 // AT3G14390 // AT3G59970 // AT5G56760 // AT2G39800 // AT3G19480 // AT1G48470 // AT2G13360 // AT3G61440 // AT4G21990 // AT5G46180 // AT5G04140
GO:0034285	P	response to disaccharide	13	692	65	28362	3.8e-08	1.7e-06	// AT1G08830 // AT1G27320 // AT3G06850 // AT5G08790 // AT3G26650 // AT2G01830 // AT1G42970 // AT3G13450 // AT5G04140 // AT5G47010 // AT1G16880 // AT3G04120 // AT1G21400
GO:0044249	P	cellular biosynthetic process	204	692	5870	28362	4.4e-08	2e-06	// AT5G06300 // AT1G64660 // AT1G11720 // AT1G80840 // AT4G14690 // AT4G29010 // AT2G41680 // AT3G14390 // AT1G48470 // AT3G03990 // AT1G70580 // AT4G36870 // AT1G08830 // AT5G24120 // AT5G62790 // AT3G56290 // AT5G66120 // AT5G28020 // AT5G61670 // AT3G48360 // AT4G13040 // AT1G57720 // AT4G20360 // AT4G04770 // AT5G60600 // AT5G09820 // AT4G27550 // AT4G30950 // AT2G13360 // AT5G17230 // AT1G43…
GO:0015977	P	carbon fixation	9	692	24	28362	5.4e-08	2.4e-06	// AT5G38410 // AT2G21170 // AT3G12780 // AT3G26650 // AT3G60750 // AT1G42970 // AT1G32060 // AT3G54050 // AT3G55800
GO:0044724	P	single-organism carbohydrate catabolic process	15	692	95	28362	5.6e-08	2.5e-06	// AT3G57520 // AT2G21170 // AT5G61410 // AT4G24040 // AT3G26650 // AT1G56560 // AT1G42970 // AT2G36580 // AT1G18270 // AT5G03690 // AT4G38970 // AT1G01090 // AT1G70730 // AT3G12780 // AT3G04120
GO:0043094	P	cellular metabolic compound salvage	15	692	95	28362	5.6e-08	2.5e-06	// AT3G14420 // AT5G38410 // AT1G68010 // AT4G14710 // AT2G35370 // AT5G53850 // AT5G43850 // AT1G32060 // AT3G09820 // AT5G04140 // AT2G13360 // AT5G09660 // AT1G70580 // AT1G80380 // AT2G38280
GO:0006779	P	porphyrin-containing compound biosynthetic process	13	692	68	28362	6e-08	2.6e-06	// AT4G14690 // AT1G09940 // AT5G40850 // AT3G56940 // AT1G44446 // AT2G30390 // AT2G20570 // AT1G74470 // AT4G17600 // AT5G63570 // AT2G41680 // AT1G69740 // AT5G13630
GO:0022900	P	electron transport chain	16	692	112	28362	7.1e-08	3.1e-06	// AT5G08530 // AT4G22890 // AT4G30950 // AT3G50820 // AT1G15980 // AT3G16250 // AT1G50250 // AT2G30950 // AT4G03280 // AT5G21930 // AT4G01050 // AT3G02090 // AT3G54050 // AT1G64770 // AT5G49740 // AT1G60950
GO:0034599	P	cellular response to oxidative stress	15	692	97	28362	7.2e-08	3.1e-06	// AT1G08830 // AT4G08920 // AT5G20720 // AT3G10920 // AT5G38820 // AT2G41680 // AT1G19730 // AT5G64940 // AT1G32540 // AT4G37200 // AT3G07700 // AT1G11530 // AT4G25130 // AT1G76080 // AT4G09010
GO:0009064	P	glutamine family amino acid metabolic process	13	692	71	28362	9.4e-08	4e-06	// AT5G04140 // AT2G28880 // AT3G27740 // AT2G39800 // AT5G62530 // AT1G48470 // AT4G34710 // AT5G38710 // AT1G79440 // AT5G46180 // AT4G08900 // AT4G38880 // AT3G17720
GO:0033014	P	tetrapyrrole biosynthetic process	13	692	71	28362	9.4e-08	4e-06	// AT4G14690 // AT1G09940 // AT5G40850 // AT3G56940 // AT1G44446 // AT2G30390 // AT2G20570 // AT1G74470 // AT4G17600 // AT5G63570 // AT2G41680 // AT1G69740 // AT5G13630
GO:0033554	P	cellular response to stress	49	692	858	28362	1.1e-07	4.5e-06	// AT5G16270 // AT1G64660 // AT4G14690 // AT5G61780 // AT2G01830 // AT2G41680 // AT5G54770 // AT2G26280 // AT2G47470 // AT1G23010 // AT4G09010 // AT1G19920 // AT4G37010 // AT1G11530 // AT4G25130 // AT1G08830 // AT1G27320 // AT4G25290 // AT1G03160 // AT3G27740 // AT1G19730 // AT2G32950 // AT1G20620 // AT3G62420 // AT4G37200 // AT4G27550 // AT5G20720 // AT5G38820 // AT3G10920 // AT4G24190 // AT4G34…
GO:0051234	P	establishment of localization	101	692	2406	28362	1.2e-07	5e-06	// AT4G14690 // AT5G16620 // AT3G18200 // AT1G66770 // AT1G64890 // AT3G26570 // AT1G73030 // AT5G01240 // AT4G09350 // AT1G04120 // AT5G49740 // AT1G64770 // AT2G26690 // AT4G02450 // AT4G11150 // AT4G04850 // AT2G34940 // AT3G18890 // AT1G79820 // AT4G01800 // AT4G17600 // AT2G42620 // AT5G46110 // AT4G24280 // AT4G35560 // AT5G61780 // AT2G21870 // AT5G65460 // AT3G61430 // AT1G44575 // AT5G17…
GO:0009743	P	response to carbohydrate	17	692	133	28362	1.2e-07	5e-06	// AT1G08830 // AT1G27320 // AT3G06850 // AT5G08790 // AT3G26650 // AT1G42970 // AT2G01830 // AT1G43670 // AT1G73660 // AT5G67030 // AT3G13450 // AT3G48360 // AT5G04140 // AT5G47010 // AT1G16880 // AT3G04120 // AT1G21400
GO:0016053	P	organic acid biosynthetic process	36	692	531	28362	1.2e-07	5.1e-06	// AT1G64660 // AT5G66120 // AT5G61780 // AT4G29010 // AT5G43850 // AT3G14390 // AT3G53260 // AT2G39800 // AT1G48470 // AT3G27740 // AT2G04350 // AT5G28020 // AT3G17810 // AT3G19480 // AT2G13360 // AT1G77590 // AT3G26900 // AT4G30950 // AT5G20980 // AT3G11670 // AT3G59970 // AT5G28840 // AT5G04140 // AT3G61440 // AT4G21990 // AT5G46180 // AT3G06850 // AT1G53280 // AT4G14710 // AT5G53850 // AT2G20…
GO:0044242	P	cellular lipid catabolic process	13	692	73	28362	1.3e-07	5.1e-06	// AT1G50940 // AT1G06310 // AT4G29010 // AT5G27520 // AT4G19860 // AT1G27980 // AT3G58750 // AT3G06860 // AT3G51840 // AT1G07230 // AT3G63520 // AT5G09660 // AT2G35690
GO:0009645	P	response to low light intensity stimulus	8	692	19	28362	1.5e-07	6e-06	// AT3G59060 // AT4G08920 // AT3G54890 // AT1G04400 // AT3G61470 // AT3G47470 // AT1G11755 // AT2G05100
GO:0051179	P	localization	104	692	2517	28362	1.6e-07	6.4e-06	// AT4G14690 // AT5G16620 // AT3G18200 // AT1G66770 // AT1G64890 // AT3G26570 // AT1G73030 // AT5G01240 // AT4G09350 // AT1G04120 // AT5G49740 // AT1G64770 // AT2G26690 // AT4G02450 // AT4G11150 // AT4G04850 // AT2G34940 // AT3G18890 // AT1G79820 // AT4G01800 // AT4G17600 // AT2G42620 // AT5G46110 // AT4G24280 // AT4G35560 // AT5G61780 // AT2G21870 // AT5G65460 // AT3G61430 // AT1G44575 // AT5G17…
GO:0006810	P	transport	100	692	2391	28362	1.7e-07	6.6e-06	// AT4G14690 // AT5G16620 // AT3G18200 // AT1G66770 // AT1G64890 // AT3G26570 // AT1G73030 // AT5G01240 // AT4G09350 // AT1G04120 // AT5G49740 // AT1G64770 // AT2G26690 // AT4G02450 // AT4G11150 // AT4G04850 // AT2G34940 // AT3G18890 // AT1G79820 // AT4G01800 // AT4G17600 // AT2G42620 // AT5G46110 // AT4G24280 // AT4G35560 // AT5G61780 // AT2G21870 // AT5G65460 // AT3G61430 // AT1G44575 // AT5G17…
GO:0009161	P	ribonucleoside monophosphate metabolic process	20	692	191	28362	1.9e-07	7.4e-06	// AT5G08530 // AT5G13450 // AT3G12780 // AT2G21170 // AT3G26650 // AT1G42970 // AT3G04120 // AT3G27740 // AT1G20260 // AT4G38970 // AT3G09820 // AT2G36580 // AT1G18270 // AT3G02090 // AT5G03690 // AT2G38280 // AT1G78900 // AT1G01090 // AT4G11150 // AT4G38880
GO:0009069	P	serine family amino acid metabolic process	12	692	63	28362	2e-07	7.9e-06	// AT1G64660 // AT4G13940 // AT2G35370 // AT5G53850 // AT5G28020 // AT5G56760 // AT4G33010 // AT2G13360 // AT3G61440 // AT3G19480 // AT4G21990 // AT1G11860
GO:0006094	P	gluconeogenesis	8	692	20	28362	2e-07	7.9e-06	// AT2G21170 // AT1G43670 // AT5G65690 // AT4G38970 // AT3G55800 // AT3G54050 // AT3G04120 // AT5G03690
GO:0009167	P	purine ribonucleoside monophosphate metabolic process	19	692	174	28362	2.1e-07	7.9e-06	// AT5G08530 // AT5G13450 // AT3G12780 // AT2G21170 // AT3G26650 // AT1G42970 // AT3G04120 // AT4G38970 // AT1G20260 // AT3G09820 // AT2G36580 // AT1G18270 // AT3G02090 // AT5G03690 // AT2G38280 // AT1G78900 // AT1G01090 // AT4G11150 // AT4G38880
GO:0006090	P	pyruvate metabolic process	14	692	91	28362	2.1e-07	7.9e-06	// AT3G12780 // AT2G21170 // AT3G26650 // AT5G62790 // AT3G04120 // AT1G42970 // AT2G36580 // AT1G18270 // AT5G03690 // AT4G38970 // AT4G15530 // AT1G01090 // AT5G60600 // AT4G00570
GO:0009126	P	purine nucleoside monophosphate metabolic process	19	692	174	28362	2.1e-07	7.9e-06	// AT5G08530 // AT5G13450 // AT3G12780 // AT2G21170 // AT3G26650 // AT1G42970 // AT3G04120 // AT4G38970 // AT1G20260 // AT3G09820 // AT2G36580 // AT1G18270 // AT3G02090 // AT5G03690 // AT2G38280 // AT1G78900 // AT1G01090 // AT4G11150 // AT4G38880
GO:0009123	P	nucleoside monophosphate metabolic process	20	692	196	28362	2.7e-07	1e-05	// AT5G08530 // AT5G13450 // AT3G12780 // AT2G21170 // AT3G26650 // AT1G42970 // AT3G04120 // AT3G27740 // AT1G20260 // AT4G38970 // AT3G09820 // AT2G36580 // AT1G18270 // AT3G02090 // AT5G03690 // AT2G38280 // AT1G78900 // AT1G01090 // AT4G11150 // AT4G38880
GO:0044262	P	cellular carbohydrate metabolic process	30	692	407	28362	2.7e-07	1e-05	// AT5G10170 // AT1G11720 // AT4G09020 // AT2G41680 // AT1G30230 // AT3G02230 // AT2G21590 // AT3G06580 // AT5G09660 // AT3G07160 // AT5G24300 // AT1G04920 // AT1G56560 // AT3G55800 // AT5G15070 // AT5G20280 // AT4G27550 // AT1G32900 // AT5G49190 // AT5G61410 // AT1G43670 // AT4G15210 // AT3G21720 // AT1G70730 // AT3G23920 // AT1G62660 // AT2G21170 // AT4G24040 // AT3G54050 // AT5G03860
GO:0006081	P	cellular aldehyde metabolic process	12	692	65	28362	2.7e-07	1e-05	// AT4G34240 // AT5G61410 // AT2G21170 // AT5G57655 // AT1G11840 // AT5G62790 // AT5G03690 // AT4G38970 // AT1G53580 // AT5G60600 // AT1G53280 // AT2G43430
GO:0010118	P	stomatal movement	15	692	109	28362	2.8e-07	1e-05	// AT2G39050 // AT2G46370 // AT4G08920 // AT2G39940 // AT3G15730 // AT1G04400 // AT1G04120 // AT5G58140 // AT4G35790 // AT5G23060 // AT2G32950 // AT4G26080 // AT4G24020 // AT5G54270 // AT3G16640
GO:0005982	P	starch metabolic process	12	692	66	28362	3.1e-07	1.1e-05	// AT1G11720 // AT1G32900 // AT5G49190 // AT5G24300 // AT2G41680 // AT4G09020 // AT4G15210 // AT2G21590 // AT3G55800 // AT1G70730 // AT1G43670 // AT3G23920
GO:0009639	P	response to red or far red light	21	692	222	28362	4.4e-07	1.6e-05	// AT2G05100 // AT4G11110 // AT3G59060 // AT4G10340 // AT5G38410 // AT4G14690 // AT2G39940 // AT3G54890 // AT5G67030 // AT4G08920 // AT5G24470 // AT1G19150 // AT3G08940 // AT2G46370 // AT2G32950 // AT4G38960 // AT2G04030 // AT5G23060 // AT4G04770 // AT4G38740 // AT5G24120
GO:0046496	P	nicotinamide nucleotide metabolic process	15	692	115	28362	5.2e-07	1.9e-05	// AT2G21170 // AT5G61410 // AT3G26650 // AT5G14760 // AT1G42970 // AT2G36580 // AT5G57655 // AT1G18270 // AT5G03690 // AT4G38970 // AT1G01090 // AT3G12780 // AT5G58330 // AT3G04120 // AT1G04410
GO:0072593	P	reactive oxygen species metabolic process	18	692	169	28362	6.1e-07	2.2e-05	// AT1G08830 // AT2G30950 // AT1G77760 // AT4G08920 // AT3G14420 // AT5G34850 // AT2G41680 // AT5G20720 // AT3G10920 // AT1G04400 // AT1G32540 // AT2G46370 // AT5G62530 // AT4G09010 // AT1G20620 // AT3G27820 // AT1G79440 // AT4G34890
GO:0019319	P	hexose biosynthetic process	8	692	24	28362	6.3e-07	2.2e-05	// AT2G21170 // AT1G43670 // AT5G65690 // AT4G38970 // AT3G55800 // AT3G54050 // AT3G04120 // AT5G03690
GO:0019362	P	pyridine nucleotide metabolic process	15	692	117	28362	6.4e-07	2.3e-05	// AT2G21170 // AT5G61410 // AT3G26650 // AT5G14760 // AT1G42970 // AT2G36580 // AT5G57655 // AT1G18270 // AT5G03690 // AT4G38970 // AT1G01090 // AT3G12780 // AT5G58330 // AT3G04120 // AT1G04410
GO:0010218	P	response to far red light	11	692	60	28362	9e-07	3.2e-05	// AT2G05100 // AT3G08940 // AT5G38410 // AT4G14690 // AT2G39940 // AT3G54890 // AT4G08920 // AT1G19150 // AT4G10340 // AT5G24120 // AT5G24470
GO:0015995	P	chlorophyll biosynthetic process	11	692	61	28362	1e-06	3.6e-05	// AT4G14690 // AT1G09940 // AT3G56940 // AT1G44446 // AT2G20570 // AT1G74470 // AT4G17600 // AT5G63570 // AT2G41680 // AT1G69740 // AT5G13630
GO:0042548	P	regulation of photosynthesis, light reaction	8	692	26	28362	1e-06	3.6e-05	// AT3G01480 // AT2G30950 // AT4G30950 // AT3G50820 // AT1G50250 // AT3G11670 // AT1G68830 // AT1G71500
GO:0046364	P	monosaccharide biosynthetic process	8	692	26	28362	1e-06	3.6e-05	// AT2G21170 // AT1G43670 // AT5G65690 // AT4G38970 // AT3G55800 // AT3G54050 // AT3G04120 // AT5G03690
GO:0010196	P	nonphotochemical quenching	6	692	10	28362	1.2e-06	3.9e-05	// AT1G15820 // AT1G74730 // AT4G03280 // AT1G44575 // AT1G56500 // AT4G10340
GO:0009065	P	glutamine family amino acid catabolic process	6	692	10	28362	1.2e-06	3.9e-05	// AT5G62530 // AT4G34710 // AT5G38710 // AT1G79440 // AT4G08900 // AT5G46180
GO:1990066	P	energy quenching	6	692	10	28362	1.2e-06	3.9e-05	// AT1G15820 // AT1G74730 // AT4G03280 // AT1G44575 // AT1G56500 // AT4G10340
GO:0072524	P	pyridine-containing compound metabolic process	15	692	125	28362	1.4e-06	4.5e-05	// AT2G21170 // AT5G61410 // AT3G26650 // AT5G14760 // AT1G42970 // AT2G36580 // AT5G57655 // AT1G18270 // AT5G03690 // AT4G38970 // AT1G01090 // AT3G12780 // AT5G58330 // AT3G04120 // AT1G04410
GO:0010027	P	thylakoid membrane organization	9	692	38	28362	1.4e-06	4.7e-05	// AT2G01110 // AT3G26900 // AT1G35680 // AT1G03160 // AT2G30950 // AT1G74730 // AT2G30170 // AT2G28800 // AT1G44575
GO:0044707	P	single-multicellular organism process	111	692	2875	28362	1.4e-06	4.7e-05	// AT4G14690 // AT1G73030 // AT3G03990 // AT3G18130 // AT4G36870 // AT1G03160 // AT2G35510 // AT4G29010 // AT1G50250 // AT5G01240 // AT3G15730 // AT2G32950 // AT4G13040 // AT4G02450 // AT4G11150 // AT3G14380 // AT5G61410 // AT3G44880 // AT1G70730 // AT2G38280 // AT2G30950 // AT2G39940 // AT5G09330 // AT2G42620 // AT3G18290 // AT3G06810 // AT4G35560 // AT1G62750 // AT3G56140 // AT5G61780 // AT2G21…
GO:0043467	P	regulation of generation of precursor metabolites and energy	8	692	28	28362	1.7e-06	5.5e-05	// AT3G01480 // AT2G30950 // AT4G30950 // AT3G50820 // AT1G50250 // AT3G11670 // AT1G68830 // AT1G71500
GO:0006635	P	fatty acid beta-oxidation	9	692	39	28362	1.7e-06	5.6e-05	// AT1G50940 // AT1G06310 // AT4G29010 // AT5G27520 // AT3G58750 // AT3G06860 // AT3G51840 // AT5G09660 // AT2G35690
GO:0009668	P	plastid membrane organization	9	692	39	28362	1.7e-06	5.6e-05	// AT2G01110 // AT3G26900 // AT1G35680 // AT1G03160 // AT2G30950 // AT1G74730 // AT2G30170 // AT2G28800 // AT1G44575
GO:0051707	P	response to other organism	58	692	1210	28362	1.8e-06	5.8e-05	// AT5G58260 // AT1G80840 // AT5G47010 // AT5G47220 // AT4G13040 // AT2G39730 // AT1G06680 // AT3G23400 // AT4G33300 // AT5G08790 // AT4G08900 // AT3G16640 // AT1G08830 // AT5G64840 // AT1G03160 // AT4G31750 // AT4G03280 // AT4G08920 // AT4G01050 // AT5G14740 // AT5G08370 // AT2G01830 // AT3G55800 // AT3G10985 // AT5G60600 // AT4G11150 // AT2G39050 // AT3G01480 // AT3G48990 // AT5G61410 // AT3G10…
GO:0010114	P	response to red light	11	692	65	28362	1.8e-06	5.8e-05	// AT3G08940 // AT5G38410 // AT4G14690 // AT4G08920 // AT3G54890 // AT5G67030 // AT2G05100 // AT1G19150 // AT4G10340 // AT5G24120 // AT5G24470
GO:0043207	P	response to external biotic stimulus	58	692	1212	28362	1.9e-06	6.1e-05	// AT5G58260 // AT1G80840 // AT5G47010 // AT5G47220 // AT4G13040 // AT2G39730 // AT1G06680 // AT3G23400 // AT4G33300 // AT5G08790 // AT4G08900 // AT3G16640 // AT1G08830 // AT5G64840 // AT1G03160 // AT4G31750 // AT4G03280 // AT4G08920 // AT4G01050 // AT5G14740 // AT5G08370 // AT2G01830 // AT3G55800 // AT3G10985 // AT5G60600 // AT4G11150 // AT2G39050 // AT3G01480 // AT3G48990 // AT5G61410 // AT3G10…
GO:0072329	P	monocarboxylic acid catabolic process	10	692	52	28362	1.9e-06	6.1e-05	// AT1G50940 // AT1G06310 // AT4G29010 // AT5G27520 // AT3G58750 // AT1G12050 // AT3G06860 // AT3G51840 // AT5G09660 // AT2G35690
GO:0009991	P	response to extracellular stimulus	20	692	225	28362	2e-06	6.3e-05	// AT4G35830 // AT1G64660 // AT3G06850 // AT1G68010 // AT3G13450 // AT2G01830 // AT3G27740 // AT2G20610 // AT1G27320 // AT3G17810 // AT1G09340 // AT2G29630 // AT1G21400 // AT3G62420 // AT1G19920 // AT3G18290 // AT1G23010 // AT1G20620 // AT1G54710 // AT2G02990
GO:0009062	P	fatty acid catabolic process	9	692	40	28362	2.1e-06	6.4e-05	// AT1G50940 // AT1G06310 // AT4G29010 // AT5G27520 // AT3G58750 // AT3G06860 // AT3G51840 // AT5G09660 // AT2G35690
GO:0006733	P	oxidoreduction coenzyme metabolic process	15	692	130	28362	2.1e-06	6.5e-05	// AT2G21170 // AT5G61410 // AT3G26650 // AT5G14760 // AT1G42970 // AT2G36580 // AT5G57655 // AT1G18270 // AT5G03690 // AT4G38970 // AT1G01090 // AT3G12780 // AT5G58330 // AT3G04120 // AT1G04410
GO:0046034	P	ATP metabolic process	16	692	148	28362	2.1e-06	6.5e-05	// AT5G08530 // AT5G13450 // AT3G12780 // AT2G21170 // AT3G26650 // AT3G04120 // AT4G38970 // AT1G20260 // AT2G36580 // AT1G18270 // AT3G02090 // AT5G03690 // AT1G42970 // AT1G78900 // AT1G01090 // AT4G11150
GO:0071482	P	cellular response to light stimulus	15	692	130	28362	2.1e-06	6.5e-05	// AT1G08830 // AT3G59060 // AT1G07180 // AT1G68010 // AT4G08920 // AT4G11110 // AT1G64860 // AT4G38740 // AT1G04400 // AT2G46370 // AT2G32950 // AT1G14320 // AT2G30170 // AT5G24120 // AT4G14690
GO:0006457	P	protein folding	21	692	247	28362	2.1e-06	6.6e-05	// AT3G01480 // AT5G22060 // AT3G12580 // AT5G61790 // AT5G55220 // AT5G20720 // AT4G39710 // AT1G08450 // AT5G19855 // AT5G64350 // AT4G38740 // AT4G24190 // AT4G09350 // AT2G42750 // AT2G04030 // AT3G15520 // AT4G24280 // AT5G56000 // AT2G47470 // AT3G07770 // AT2G36130
GO:0007275	P	multicellular organism development	108	692	2811	28362	2.5e-06	7.6e-05	// AT4G14690 // AT1G73030 // AT3G03990 // AT3G18130 // AT4G36870 // AT1G03160 // AT2G35510 // AT4G29010 // AT1G50250 // AT5G01240 // AT3G15730 // AT2G32950 // AT4G13040 // AT4G02450 // AT4G11150 // AT3G14380 // AT5G61410 // AT3G44880 // AT1G70730 // AT2G38280 // AT2G30950 // AT2G39940 // AT5G09330 // AT2G42620 // AT3G18290 // AT3G06810 // AT4G35560 // AT1G62750 // AT3G56140 // AT5G61780 // AT2G21…
GO:0071822	P	protein complex subunit organization	25	692	338	28362	2.5e-06	7.6e-05	// AT5G58260 // AT1G64660 // AT2G31200 // AT3G15180 // AT1G66770 // AT3G16640 // AT5G24120 // AT1G74880 // AT1G54500 // AT1G02910 // AT1G71500 // AT5G23120 // AT1G73060 // AT1G16720 // AT3G01480 // AT2G30950 // AT4G24690 // AT4G13850 // AT5G51070 // AT4G19210 // AT3G50820 // AT1G20260 // AT4G37200 // AT1G69410 // AT4G10340
GO:0071478	P	cellular response to radiation	15	692	135	28362	3.2e-06	9.6e-05	// AT1G08830 // AT3G59060 // AT1G07180 // AT1G68010 // AT4G08920 // AT4G11110 // AT1G64860 // AT4G38740 // AT1G04400 // AT2G46370 // AT2G32950 // AT1G14320 // AT2G30170 // AT5G24120 // AT4G14690
GO:0046394	P	carboxylic acid biosynthetic process	29	692	438	28362	3.2e-06	9.6e-05	// AT1G64660 // AT5G66120 // AT4G29010 // AT5G43850 // AT3G14390 // AT3G53260 // AT2G39800 // AT1G48470 // AT3G27740 // AT2G04350 // AT3G19480 // AT2G13360 // AT1G77590 // AT4G30950 // AT5G20980 // AT3G11670 // AT3G59970 // AT5G28840 // AT5G04140 // AT5G46180 // AT3G06850 // AT1G53280 // AT4G14710 // AT5G53850 // AT2G20610 // AT5G67030 // AT5G38710 // AT2G35690 // AT2G28880
GO:0009205	P	purine ribonucleoside triphosphate metabolic process	16	692	155	28362	3.7e-06	0.00011	// AT5G08530 // AT5G13450 // AT3G12780 // AT2G21170 // AT3G26650 // AT3G04120 // AT4G38970 // AT1G20260 // AT2G36580 // AT1G18270 // AT3G02090 // AT5G03690 // AT1G42970 // AT1G78900 // AT1G01090 // AT4G11150
GO:0019395	P	fatty acid oxidation	9	692	44	28362	4.1e-06	0.00012	// AT1G50940 // AT1G06310 // AT4G29010 // AT5G27520 // AT3G58750 // AT3G06860 // AT3G51840 // AT5G09660 // AT2G35690
GO:0009144	P	purine nucleoside triphosphate metabolic process	16	692	157	28362	4.3e-06	0.00012	// AT5G08530 // AT5G13450 // AT3G12780 // AT2G21170 // AT3G26650 // AT3G04120 // AT4G38970 // AT1G20260 // AT2G36580 // AT1G18270 // AT3G02090 // AT5G03690 // AT1G42970 // AT1G78900 // AT1G01090 // AT4G11150
GO:0009607	P	response to biotic stimulus	58	692	1253	28362	5e-06	0.00015	// AT5G58260 // AT1G80840 // AT5G47010 // AT5G47220 // AT4G13040 // AT2G39730 // AT1G06680 // AT3G23400 // AT4G33300 // AT5G08790 // AT4G08900 // AT3G16640 // AT1G08830 // AT5G64840 // AT1G03160 // AT4G31750 // AT4G03280 // AT4G08920 // AT4G01050 // AT5G14740 // AT5G08370 // AT2G01830 // AT3G55800 // AT3G10985 // AT5G60600 // AT4G11150 // AT2G39050 // AT3G01480 // AT3G48990 // AT5G61410 // AT3G10…
GO:0098542	P	defense response to other organism	47	692	936	28362	5.7e-06	0.00016	// AT5G58260 // AT1G80840 // AT5G47010 // AT5G47220 // AT4G13040 // AT2G39730 // AT1G06680 // AT3G23400 // AT4G33300 // AT4G08900 // AT3G16640 // AT1G08830 // AT1G27320 // AT1G03160 // AT4G31750 // AT4G03280 // AT4G08920 // AT4G01050 // AT5G14740 // AT2G01830 // AT3G55800 // AT3G11630 // AT5G60600 // AT4G11150 // AT2G39050 // AT3G01480 // AT3G48990 // AT3G10920 // AT3G44880 // AT1G32060 // AT1G04…
GO:0006629	P	lipid metabolic process	49	692	994	28362	5.8e-06	0.00017	// AT1G18180 // AT5G10170 // AT3G63520 // AT5G61780 // AT4G29010 // AT3G51840 // AT4G19860 // AT1G27980 // AT1G77590 // AT3G62590 // AT5G64940 // AT3G15730 // AT3G21500 // AT5G09660 // AT3G03990 // AT5G17230 // AT1G50940 // AT3G06860 // AT5G36880 // AT2G45670 // AT5G62790 // AT2G04350 // AT5G61670 // AT1G07230 // AT5G58070 // AT4G35790 // AT1G55320 // AT4G38690 // AT5G60600 // AT1G06570 // AT4G30…
GO:0071214	P	cellular response to abiotic stimulus	18	692	202	28362	6.2e-06	0.00018	// AT1G08830 // AT1G64660 // AT1G07180 // AT1G68010 // AT4G08920 // AT4G11110 // AT2G01830 // AT1G64860 // AT3G59060 // AT4G38740 // AT1G09340 // AT2G46370 // AT2G32950 // AT1G04400 // AT1G14320 // AT2G30170 // AT5G24120 // AT4G14690
GO:0009791	P	post-embryonic development	68	692	1576	28362	7.3e-06	0.00021	// AT2G40300 // AT4G14690 // AT5G61780 // AT4G29010 // AT4G13940 // AT5G10170 // AT2G47470 // AT3G62420 // AT5G58070 // AT4G38960 // AT5G23060 // AT3G08640 // AT3G18130 // AT1G77000 // AT5G49190 // AT1G27320 // AT1G35680 // AT1G03160 // AT1G43710 // AT2G46830 // AT2G35510 // AT1G73030 // AT3G16830 // AT3G15730 // AT1G43170 // AT2G32950 // AT5G13200 // AT2G04030 // AT2G01830 // AT1G53580 // AT5G24…
GO:0009199	P	ribonucleoside triphosphate metabolic process	16	692	165	28362	7.6e-06	0.00022	// AT5G08530 // AT5G13450 // AT3G12780 // AT2G21170 // AT3G26650 // AT3G04120 // AT4G38970 // AT1G20260 // AT2G36580 // AT1G18270 // AT3G02090 // AT5G03690 // AT1G42970 // AT1G78900 // AT1G01090 // AT4G11150
GO:0045454	P	cell redox homeostasis	15	692	147	28362	8.3e-06	0.00023	// AT3G24170 // AT1G76080 // AT1G56500 // AT1G08570 // AT2G41680 // AT1G19730 // AT4G34120 // AT2G47470 // AT4G26160 // AT4G37200 // AT1G11530 // AT4G21990 // AT3G11630 // AT5G03880 // AT5G10860
GO:0006811	P	ion transport	36	692	645	28362	8.6e-06	0.00024	// AT3G42050 // AT2G21870 // AT2G01830 // AT3G01550 // AT5G21930 // AT3G61430 // AT3G58730 // AT1G27320 // AT3G26570 // AT5G01240 // AT3G01100 // AT1G78900 // AT5G49740 // AT4G01470 // AT4G11150 // AT1G48640 // AT2G40300 // AT5G38820 // AT1G71960 // AT5G14880 // AT5G13450 // AT1G30360 // AT2G36590 // AT3G28715 // AT2G29650 // AT4G08920 // AT3G26520 // AT3G54830 // AT2G39450 // AT1G20260 // AT5G58…
GO:0032501	P	multicellular organismal process	112	692	3032	28362	9.1e-06	0.00025	// AT4G14690 // AT1G73030 // AT3G03990 // AT3G18130 // AT4G36870 // AT1G03160 // AT2G35510 // AT4G29010 // AT1G50250 // AT5G01240 // AT3G15730 // AT2G32950 // AT4G13040 // AT4G02450 // AT4G11150 // AT3G14380 // AT5G61410 // AT3G44880 // AT1G70730 // AT2G38280 // AT2G30950 // AT2G39940 // AT5G09330 // AT2G42620 // AT3G18290 // AT3G06810 // AT4G35560 // AT1G62750 // AT3G56140 // AT5G61780 // AT2G21…
GO:0006801	P	superoxide metabolic process	6	692	16	28362	9.6e-06	0.00026	// AT1G08830 // AT5G20720 // AT2G41680 // AT3G10920 // AT1G32540 // AT4G34890
GO:0017014	P	protein nitrosylation	6	692	16	28362	9.6e-06	0.00026	// AT3G12780 // AT3G26650 // AT1G32060 // AT1G09340 // AT1G53240 // AT4G20360
GO:0018119	P	peptidyl-cysteine S-nitrosylation	6	692	16	28362	9.6e-06	0.00026	// AT3G12780 // AT3G26650 // AT1G32060 // AT1G09340 // AT1G53240 // AT4G20360
GO:0031667	P	response to nutrient levels	17	692	190	28362	1.1e-05	0.00029	// AT1G64660 // AT3G06850 // AT1G20620 // AT3G13450 // AT2G01830 // AT3G27740 // AT1G27320 // AT3G17810 // AT4G35830 // AT2G29630 // AT1G21400 // AT3G62420 // AT1G19920 // AT3G18290 // AT1G23010 // AT1G54710 // AT2G02990
GO:0009141	P	nucleoside triphosphate metabolic process	16	692	170	28362	1.1e-05	0.00029	// AT5G08530 // AT5G13450 // AT3G12780 // AT2G21170 // AT3G26650 // AT3G04120 // AT4G38970 // AT1G20260 // AT2G36580 // AT1G18270 // AT3G02090 // AT5G03690 // AT1G42970 // AT1G78900 // AT1G01090 // AT4G11150
GO:0008652	P	cellular amino acid biosynthetic process	14	692	132	28362	1.1e-05	0.0003	// AT1G64660 // AT2G28880 // AT5G20980 // AT4G14710 // AT3G27740 // AT5G53850 // AT5G43850 // AT3G14390 // AT3G59970 // AT2G39800 // AT3G19480 // AT1G48470 // AT2G13360 // AT5G46180
GO:0005985	P	sucrose metabolic process	8	692	38	28362	1.2e-05	0.00031	// AT1G62660 // AT5G49190 // AT1G43670 // AT1G04920 // AT1G56560 // AT3G54050 // AT3G55800 // AT5G20280
GO:0006720	P	isoprenoid metabolic process	16	692	172	28362	1.2e-05	0.00033	// AT1G06570 // AT4G34100 // AT3G63520 // AT5G61780 // AT1G17050 // AT5G62790 // AT5G17230 // AT1G11755 // AT1G31800 // AT5G67030 // AT5G61670 // AT3G21500 // AT4G00370 // AT3G03990 // AT5G60600 // AT4G17600
GO:0016052	P	carbohydrate catabolic process	20	692	257	28362	1.3e-05	0.00033	// AT3G57520 // AT2G21170 // AT5G61410 // AT4G24040 // AT1G56560 // AT1G43670 // AT3G26650 // AT4G09020 // AT4G15210 // AT2G36580 // AT1G09340 // AT1G18270 // AT5G03690 // AT1G42970 // AT4G38970 // AT1G01090 // AT1G70730 // AT3G12780 // AT3G04120 // AT3G23920
GO:0000305	P	response to oxygen radical	6	692	17	28362	1.3e-05	0.00034	// AT1G08830 // AT3G24170 // AT5G20720 // AT2G41680 // AT3G10920 // AT1G32540
GO:0005984	P	disaccharide metabolic process	10	692	66	28362	1.3e-05	0.00034	// AT4G27550 // AT1G62660 // AT5G49190 // AT4G24040 // AT1G43670 // AT1G04920 // AT1G56560 // AT3G54050 // AT3G55800 // AT5G20280
GO:0009408	P	response to heat	17	692	199	28362	1.9e-05	0.00048	// AT5G22060 // AT3G12580 // AT4G14690 // AT5G61780 // AT5G10230 // AT5G67030 // AT5G15450 // AT4G26080 // AT2G47180 // AT5G58070 // AT2G04030 // AT1G79440 // AT1G17870 // AT5G17020 // AT3G04120 // AT1G77000 // AT4G21320
GO:0034440	P	lipid oxidation	9	692	55	28362	2e-05	0.00052	// AT1G50940 // AT1G06310 // AT4G29010 // AT5G27520 // AT3G58750 // AT3G06860 // AT3G51840 // AT5G09660 // AT2G35690
GO:0044270	P	cellular nitrogen compound catabolic process	15	692	160	28362	2.1e-05	0.00054	// AT1G27320 // AT4G13250 // AT5G61780 // AT1G79090 // AT5G63120 // AT3G44880 // AT3G17810 // AT1G05620 // AT5G13800 // AT5G47010 // AT3G61440 // AT4G34890 // AT5G43600 // AT4G31390 // AT4G20070
GO:0005986	P	sucrose biosynthetic process	6	692	19	28362	2.1e-05	0.00055	// AT5G20280 // AT5G49190 // AT1G43670 // AT1G04920 // AT3G54050 // AT3G55800
GO:0006536	P	glutamate metabolic process	6	692	19	28362	2.1e-05	0.00055	// AT5G62530 // AT5G04140 // AT5G38710 // AT1G79440 // AT3G17720 // AT5G46180
GO:0032502	P	developmental process	116	692	3233	28362	2.2e-05	0.00055	// AT4G14690 // AT1G73030 // AT3G03990 // AT3G18130 // AT4G36870 // AT1G03160 // AT2G35510 // AT4G29010 // AT1G50250 // AT5G01240 // AT3G15730 // AT2G32950 // AT4G13040 // AT4G02450 // AT4G11150 // AT3G14380 // AT5G61410 // AT3G44880 // AT4G01800 // AT1G70730 // AT2G38280 // AT2G30950 // AT2G39940 // AT5G09330 // AT2G42620 // AT3G04120 // AT3G18290 // AT3G06810 // AT4G35560 // AT1G62750 // AT3G56…
GO:0019725	P	cellular homeostasis	22	692	314	28362	2.2e-05	0.00055	// AT3G24170 // AT2G41680 // AT2G47470 // AT1G11530 // AT4G08920 // AT1G19730 // AT5G03880 // AT4G26160 // AT1G04120 // AT5G58070 // AT1G56500 // AT3G11630 // AT5G10860 // AT2G40300 // AT1G04400 // AT1G76080 // AT4G04770 // AT1G08570 // AT2G39450 // AT4G34120 // AT4G37200 // AT4G21990
GO:0044767	P	single-organism developmental process	113	692	3131	28362	2.2e-05	0.00056	// AT4G14690 // AT1G73030 // AT3G03990 // AT3G18130 // AT4G36870 // AT1G03160 // AT2G35510 // AT4G29010 // AT1G50250 // AT5G01240 // AT3G15730 // AT2G32950 // AT4G13040 // AT4G02450 // AT4G11150 // AT3G14380 // AT5G61410 // AT3G44880 // AT4G01800 // AT1G70730 // AT2G38280 // AT2G30950 // AT2G39940 // AT5G09330 // AT2G42620 // AT3G04120 // AT3G18290 // AT3G06810 // AT4G35560 // AT1G62750 // AT3G56…
GO:0006757	P	ATP generation from ADP	10	692	71	28362	2.3e-05	0.00056	// AT2G21170 // AT3G12780 // AT3G26650 // AT1G42970 // AT2G36580 // AT1G18270 // AT5G03690 // AT4G38970 // AT1G01090 // AT3G04120
GO:0006096	P	glycolytic process	10	692	71	28362	2.3e-05	0.00056	// AT2G21170 // AT3G12780 // AT3G26650 // AT1G42970 // AT2G36580 // AT1G18270 // AT5G03690 // AT4G38970 // AT1G01090 // AT3G04120
GO:0009853	P	photorespiration	9	692	56	28362	2.3e-05	0.00057	// AT3G14420 // AT5G38410 // AT1G68010 // AT2G35370 // AT1G80380 // AT5G04140 // AT2G13360 // AT5G09660 // AT1G70580
GO:0042594	P	response to starvation	15	692	162	28362	2.4e-05	0.00059	// AT1G64660 // AT3G06850 // AT1G20620 // AT2G01830 // AT3G27740 // AT1G27320 // AT4G35830 // AT3G13450 // AT1G21400 // AT3G62420 // AT1G19920 // AT3G18290 // AT1G23010 // AT1G54710 // AT2G02990
GO:0031668	P	cellular response to extracellular stimulus	17	692	204	28362	2.5e-05	0.00061	// AT1G64660 // AT3G06850 // AT1G68010 // AT2G01830 // AT3G27740 // AT2G20610 // AT1G27320 // AT1G09340 // AT3G13450 // AT1G21400 // AT3G62420 // AT1G19920 // AT3G18290 // AT1G23010 // AT1G20620 // AT3G17810 // AT2G02990
GO:1901361	P	organic cyclic compound catabolic process	16	692	183	28362	2.5e-05	0.00061	// AT1G27320 // AT4G13250 // AT5G61780 // AT1G79090 // AT1G12050 // AT5G63120 // AT3G44880 // AT3G17810 // AT1G05620 // AT5G13800 // AT5G47010 // AT1G06570 // AT4G34890 // AT5G43600 // AT4G31390 // AT4G20070
GO:0070271	P	protein complex biogenesis	21	692	294	28362	2.6e-05	0.00062	// AT5G58260 // AT1G64660 // AT5G38410 // AT5G24120 // AT3G01480 // AT1G74880 // AT1G54500 // AT2G30950 // AT4G24690 // AT1G20260 // AT5G51070 // AT1G02910 // AT1G71500 // AT1G16720 // AT5G23120 // AT1G73060 // AT4G10340 // AT3G50820 // AT3G15180 // AT1G66770 // AT4G37200
GO:0018198	P	peptidyl-cysteine modification	6	692	20	28362	2.7e-05	0.00066	// AT3G12780 // AT3G26650 // AT1G32060 // AT1G09340 // AT1G53240 // AT4G20360
GO:0009135	P	purine nucleoside diphosphate metabolic process	10	692	73	28362	2.8e-05	0.00067	// AT2G21170 // AT3G12780 // AT3G26650 // AT1G42970 // AT2G36580 // AT1G18270 // AT5G03690 // AT4G38970 // AT1G01090 // AT3G04120
GO:0046031	P	ADP metabolic process	10	692	73	28362	2.8e-05	0.00067	// AT2G21170 // AT3G12780 // AT3G26650 // AT1G42970 // AT2G36580 // AT1G18270 // AT5G03690 // AT4G38970 // AT1G01090 // AT3G04120
GO:0009179	P	purine ribonucleoside diphosphate metabolic process	10	692	73	28362	2.8e-05	0.00067	// AT2G21170 // AT3G12780 // AT3G26650 // AT1G42970 // AT2G36580 // AT1G18270 // AT5G03690 // AT4G38970 // AT1G01090 // AT3G04120
GO:0009185	P	ribonucleoside diphosphate metabolic process	10	692	73	28362	2.8e-05	0.00067	// AT2G21170 // AT3G12780 // AT3G26650 // AT1G42970 // AT2G36580 // AT1G18270 // AT5G03690 // AT4G38970 // AT1G01090 // AT3G04120
GO:0009311	P	oligosaccharide metabolic process	12	692	108	28362	3.1e-05	0.00073	// AT4G27550 // AT3G57520 // AT1G62660 // AT5G49190 // AT4G24040 // AT1G43670 // AT1G04920 // AT1G56560 // AT5G27320 // AT3G54050 // AT3G55800 // AT5G20280
GO:0009737	P	response to abscisic acid	32	692	578	28362	3.1e-05	0.00074	// AT3G48170 // AT4G28080 // AT2G39800 // AT2G46270 // AT3G18130 // AT1G27320 // AT2G46830 // AT3G22850 // AT3G15730 // AT3G48360 // AT4G35790 // AT3G46930 // AT5G13200 // AT4G26080 // AT5G26340 // AT1G43670 // AT1G71960 // AT3G60240 // AT5G25610 // AT1G04120 // AT4G38970 // AT4G34240 // AT3G23700 // AT2G38280 // AT1G62660 // AT3G14050 // AT1G54100 // AT2G47180 // AT4G34710 // AT2G46680 // AT1G51…
GO:0071496	P	cellular response to external stimulus	17	692	208	28362	3.1e-05	0.00074	// AT1G64660 // AT3G06850 // AT1G68010 // AT2G01830 // AT3G27740 // AT2G20610 // AT1G27320 // AT1G09340 // AT3G13450 // AT1G21400 // AT3G62420 // AT1G19920 // AT3G18290 // AT1G23010 // AT1G20620 // AT3G17810 // AT2G02990
GO:0019538	P	protein metabolic process	145	692	4289	28362	3.2e-05	0.00075	// AT4G40010 // AT3G12780 // AT5G12110 // AT3G10360 // AT2G23030 // AT1G10600 // AT1G08830 // AT5G15450 // AT1G50250 // AT4G31750 // AT5G57990 // AT2G35635 // AT5G47190 // AT2G32950 // AT3G26340 // AT1G54780 // AT5G02120 // AT1G57720 // AT4G20360 // AT3G46930 // AT3G21870 // AT1G64790 // AT4G17600 // AT2G30950 // AT3G25070 // AT2G39940 // AT2G42620 // AT4G19660 // AT1G09340 // AT1G63770 // AT1G16…
GO:0048316	P	seed development	35	692	661	28362	3.2e-05	0.00075	// AT5G10170 // AT1G35680 // AT1G73030 // AT4G13940 // AT2G47470 // AT3G20210 // AT1G05190 // AT3G08640 // AT5G49190 // AT5G42390 // AT1G43170 // AT3G16830 // AT1G43710 // AT3G62420 // AT5G13200 // AT2G04030 // AT1G53580 // AT4G11150 // AT3G48990 // AT4G34710 // AT5G61410 // AT3G10920 // AT2G28880 // AT5G49820 // AT4G32010 // AT2G38280 // AT3G63080 // AT5G22800 // AT3G04120 // AT3G51840 // AT3G18…
GO:0097305	P	response to alcohol	32	692	583	28362	3.7e-05	0.00085	// AT3G48170 // AT4G28080 // AT2G39800 // AT2G46270 // AT3G18130 // AT1G27320 // AT2G46830 // AT3G22850 // AT3G15730 // AT3G48360 // AT4G35790 // AT3G46930 // AT5G13200 // AT4G26080 // AT5G26340 // AT1G43670 // AT1G71960 // AT3G60240 // AT5G25610 // AT1G04120 // AT4G38970 // AT4G34240 // AT3G23700 // AT2G38280 // AT1G62660 // AT3G14050 // AT1G54100 // AT2G47180 // AT4G34710 // AT2G46680 // AT1G51…
GO:0032544	P	plastid translation	5	692	12	28362	3.7e-05	0.00085	// AT1G09340 // AT2G38140 // AT1G79850 // AT3G63140 // AT2G33800
GO:0009066	P	aspartate family amino acid metabolic process	9	692	60	28362	3.7e-05	0.00085	// AT1G64660 // AT4G33150 // AT5G20980 // AT4G13940 // AT5G53850 // AT5G43850 // AT3G14390 // AT3G59970 // AT4G14710
GO:0051704	P	multi-organism process	67	692	1631	28362	3.7e-05	0.00085	// AT5G58260 // AT1G80840 // AT1G64790 // AT5G47220 // AT4G13040 // AT2G47470 // AT1G06680 // AT3G23400 // AT4G33300 // AT5G08790 // AT5G17020 // AT4G08900 // AT3G16640 // AT1G08830 // AT5G64840 // AT1G03160 // AT3G07160 // AT4G31750 // AT4G03280 // AT4G08920 // AT4G01050 // AT5G14740 // AT5G08370 // AT2G01830 // AT3G55800 // AT3G10985 // AT5G60600 // AT4G11150 // AT2G39050 // AT2G39730 // AT5G09…
GO:0006165	P	nucleoside diphosphate phosphorylation	10	692	76	28362	3.8e-05	0.00087	// AT2G21170 // AT3G12780 // AT3G26650 // AT1G42970 // AT2G36580 // AT1G18270 // AT5G03690 // AT4G38970 // AT1G01090 // AT3G04120
GO:0048856	P	anatomical structure development	112	692	3146	28362	4.2e-05	0.00095	// AT4G14690 // AT1G73030 // AT3G03990 // AT3G18130 // AT4G36870 // AT1G03160 // AT2G35510 // AT4G29010 // AT1G50250 // AT5G01240 // AT3G15730 // AT2G32950 // AT4G13040 // AT4G02450 // AT4G11150 // AT3G14380 // AT5G61410 // AT3G44880 // AT4G01800 // AT1G70730 // AT2G38280 // AT2G30950 // AT2G39940 // AT5G09330 // AT2G42620 // AT3G18290 // AT3G06810 // AT4G35560 // AT1G62750 // AT3G56140 // AT5G61…
GO:0048731	P	system development	76	692	1929	28362	4.2e-05	0.00095	// AT2G40300 // AT2G47000 // AT1G35680 // AT4G29010 // AT4G13940 // AT2G20610 // AT5G47220 // AT2G47470 // AT2G01830 // AT4G30920 // AT2G39800 // AT5G58070 // AT4G38960 // AT3G03990 // AT3G08640 // AT3G18130 // AT5G10170 // AT4G36870 // AT1G77000 // AT5G49190 // AT1G27320 // AT1G03160 // AT1G43710 // AT2G46830 // AT2G35510 // AT1G73030 // AT1G56560 // AT5G01240 // AT3G15730 // AT1G43170 // AT2G28…
GO:0003824	F	catalytic activity	395	692	9101	28362	1.2e-40	1.4e-37	// AT5G06300 // AT4G22890 // AT1G11720 // AT4G40010 // AT3G20140 // AT4G25290 // AT1G03160 // AT4G31750 // AT2G32950 // AT1G64770 // AT3G56460 // AT3G45300 // AT4G01800 // AT1G04420 // AT1G06690 // AT1G07180 // AT2G39940 // AT5G67030 // AT5G13800 // AT3G18290 // AT3G06810 // AT5G65720 // AT1G09850 // AT3G07270 // AT5G65460 // AT5G49810 // AT1G54100 // AT2G39800 // AT5G13980 // AT5G47840 // AT5G64…
GO:0016491	F	oxidoreductase activity	112	692	1547	28362	1e-23	5.8e-21	// AT1G18180 // AT3G03910 // AT4G22890 // AT4G29010 // AT2G41680 // AT3G20140 // AT3G63520 // AT1G11530 // AT1G08830 // AT2G21250 // AT5G62790 // AT4G26160 // AT5G49740 // AT1G20620 // AT2G29720 // AT5G60600 // AT3G48000 // AT3G45300 // AT4G30950 // AT3G44880 // AT4G33010 // AT1G04420 // AT1G06690 // AT1G07180 // AT5G67030 // AT3G04120 // AT1G08570 // AT3G06810 // AT1G75270 // AT3G24170 // AT1G31…
GO:0005488	F	binding	411	692	12081	28362	1.3e-18	5e-16	// AT3G50670 // AT4G40010 // AT1G11720 // AT4G22890 // AT2G31200 // AT1G63980 // AT4G37010 // AT4G36870 // AT1G66770 // AT1G03160 // AT4G31750 // AT2G32950 // AT1G64770 // AT3G45300 // AT4G01800 // AT5G51010 // AT2G29580 // AT2G39940 // AT3G20140 // AT5G67030 // AT5G13800 // AT3G18290 // AT3G06810 // AT5G65720 // AT3G07270 // AT5G22060 // AT5G65460 // AT4G17520 // AT5G49810 // AT2G39800 // AT5G13…
GO:0048037	F	cofactor binding	51	692	451	28362	3.2e-18	9.1e-16	// AT5G58260 // AT1G64660 // AT4G31990 // AT3G24170 // AT1G06310 // AT3G51840 // AT2G21280 // AT1G27980 // AT5G49810 // AT3G27820 // AT1G79440 // AT4G34890 // AT1G70580 // AT1G50940 // AT4G08920 // AT5G62790 // AT3G04120 // AT1G74880 // AT5G28020 // AT4G09350 // AT1G43710 // AT1G18270 // AT3G19480 // AT2G29720 // AT5G63570 // AT4G00570 // AT3G45300 // AT5G08530 // AT3G63140 // AT5G14780 // AT2G47…
GO:0043167	F	ion binding	175	692	3821	28362	2.2e-16	5e-14	// AT1G72610 // AT1G64660 // AT1G27980 // AT3G20140 // AT3G63520 // AT4G37010 // AT1G70580 // AT1G10600 // AT1G08830 // AT5G62790 // AT3G04120 // AT4G29820 // AT5G66120 // AT5G28020 // AT4G31750 // AT3G15730 // AT4G13940 // AT2G32950 // AT1G20620 // AT1G57720 // AT3G56460 // AT5G60600 // AT5G61790 // AT5G61410 // AT1G43670 // AT5G49480 // AT2G34940 // AT3G44880 // AT1G70730 // AT2G38280 // AT3G50…
GO:0046872	F	metal ion binding	161	692	3673	28362	2e-13	3.7e-11	// AT1G72610 // AT3G20140 // AT3G63520 // AT4G37010 // AT1G10600 // AT1G08830 // AT5G62790 // AT3G04120 // AT4G29820 // AT5G66120 // AT1G50250 // AT4G31750 // AT3G15730 // AT4G13940 // AT2G32950 // AT1G20620 // AT1G57720 // AT5G60600 // AT5G61790 // AT5G61410 // AT1G43670 // AT5G49480 // AT2G34940 // AT3G44880 // AT1G70730 // AT2G38280 // AT3G50820 // AT5G51010 // AT2G30950 // AT1G30580 // AT5G64…
GO:0043169	F	cation binding	161	692	3678	28362	2.3e-13	3.7e-11	// AT1G72610 // AT3G20140 // AT3G63520 // AT4G37010 // AT1G10600 // AT1G08830 // AT5G62790 // AT3G04120 // AT4G29820 // AT5G66120 // AT1G50250 // AT4G31750 // AT3G15730 // AT4G13940 // AT2G32950 // AT1G20620 // AT1G57720 // AT5G60600 // AT5G61790 // AT5G61410 // AT1G43670 // AT5G49480 // AT2G34940 // AT3G44880 // AT1G70730 // AT2G38280 // AT3G50820 // AT5G51010 // AT2G30950 // AT1G30580 // AT5G64…
GO:0016903	F	oxidoreductase activity, acting on the aldehyde or oxo group of donors	18	692	74	28362	5.6e-12	7.1e-10	// AT2G24270 // AT3G48000 // AT5G14780 // AT3G26650 // AT1G54100 // AT1G09940 // AT3G48170 // AT1G42970 // AT3G04120 // AT3G13450 // AT4G34240 // AT2G39800 // AT5G62530 // AT1G21400 // AT1G01090 // AT4G34890 // AT1G79440 // AT2G14170
GO:0050662	F	coenzyme binding	32	692	281	28362	5.6e-12	7.1e-10	// AT3G24170 // AT1G06310 // AT3G51840 // AT3G27820 // AT1G79440 // AT4G34890 // AT1G50940 // AT4G08920 // AT5G62790 // AT1G18270 // AT3G19480 // AT2G29720 // AT4G00570 // AT3G45300 // AT5G08530 // AT3G63140 // AT5G14780 // AT2G47650 // AT1G09940 // AT1G42970 // AT1G04400 // AT5G28840 // AT4G25434 // AT1G77760 // AT1G68010 // AT3G26650 // AT2G21280 // AT5G67030 // AT3G04120 // AT1G09340 // AT3G06…
GO:0016168	F	chlorophyll binding	14	692	40	28362	2.2e-11	2.5e-09	// AT3G08940 // AT4G14690 // AT3G54890 // AT5G02120 // AT1G15820 // AT1G44575 // AT1G19150 // AT3G61470 // AT2G34420 // AT3G47470 // AT4G10340 // AT2G05100 // AT5G54270 // AT4G17600
GO:0031409	F	pigment binding	11	692	22	28362	1.6e-10	1.6e-08	// AT3G08940 // AT3G54890 // AT1G15820 // AT1G44575 // AT1G19150 // AT3G61470 // AT5G54270 // AT3G47470 // AT4G10340 // AT2G05100 // AT2G34420
GO:0016620	F	oxidoreductase activity, acting on the aldehyde or oxo group of donors, NAD or NADP as acceptor	14	692	49	28362	2.1e-10	2e-08	// AT2G24270 // AT3G48000 // AT5G14780 // AT3G26650 // AT1G54100 // AT1G09940 // AT3G48170 // AT1G42970 // AT3G04120 // AT2G39800 // AT5G62530 // AT1G79440 // AT4G34240 // AT2G14170
GO:0016829	F	lyase activity	35	692	406	28362	6.7e-10	5.8e-08	// AT5G06300 // AT1G64660 // AT1G11840 // AT4G29010 // AT5G57040 // AT1G27980 // AT2G32090 // AT3G14390 // AT3G53260 // AT1G69740 // AT4G25290 // AT5G66120 // AT5G28020 // AT5G14740 // AT3G06860 // AT1G43710 // AT1G18270 // AT5G65690 // AT5G03690 // AT5G64300 // AT2G47650 // AT3G21720 // AT2G30390 // AT4G38970 // AT3G61440 // AT3G17720 // AT4G35830 // AT5G38410 // AT4G33580 // AT1G53280 // AT5G53…
GO:0016787	F	hydrolase activity	136	692	3279	28362	9.4e-10	7.6e-08	// AT5G06300 // AT5G53050 // AT3G03990 // AT1G10600 // AT1G03160 // AT4G29820 // AT1G56560 // AT4G31750 // AT5G57990 // AT2G29380 // AT1G04120 // AT3G26340 // AT1G54780 // AT1G17870 // AT4G20360 // AT4G11150 // AT4G27550 // AT1G43670 // AT4G15210 // AT4G01800 // AT2G38280 // AT4G04770 // AT2G30950 // AT4G24040 // AT1G30580 // AT2G29630 // AT5G13800 // AT1G09850 // AT3G56490 // AT3G20210 // AT3G07…
GO:0051536	F	iron-sulfur cluster binding	19	692	131	28362	3.4e-09	2.4e-07	// AT5G08530 // AT4G35830 // AT4G19210 // AT5G60600 // AT3G16250 // AT1G44446 // AT2G24820 // AT4G03280 // AT2G29630 // AT3G44880 // AT5G04140 // AT5G04590 // AT2G15620 // AT5G65720 // AT4G34890 // AT4G21990 // AT1G60950 // AT4G38880 // AT1G71500
GO:0051540	F	metal cluster binding	19	692	131	28362	3.4e-09	2.4e-07	// AT5G08530 // AT4G35830 // AT4G19210 // AT5G60600 // AT3G16250 // AT1G44446 // AT2G24820 // AT4G03280 // AT2G29630 // AT3G44880 // AT5G04140 // AT5G04590 // AT2G15620 // AT5G65720 // AT4G34890 // AT4G21990 // AT1G60950 // AT4G38880 // AT1G71500
GO:0004028	F	3-chloroallyl aldehyde dehydrogenase activity	8	692	14	28362	2.4e-08	1.6e-06	// AT2G24270 // AT4G34240 // AT1G54100 // AT3G48000 // AT3G48170 // AT5G62530 // AT1G79440 // AT2G14170
GO:0051287	F	NAD binding	13	692	70	28362	8.1e-08	5.1e-06	// AT5G08530 // AT1G68010 // AT5G14780 // AT3G26650 // AT2G47650 // AT5G28840 // AT1G42970 // AT3G04120 // AT1G18270 // AT3G19480 // AT1G79440 // AT4G00570 // AT4G25434
GO:1901265	F	nucleoside phosphate binding	130	692	3370	28362	1.5e-07	8.1e-06	// AT3G50670 // AT4G40010 // AT3G12780 // AT3G48000 // AT2G23030 // AT3G18130 // AT1G03160 // AT5G62790 // AT3G04120 // AT1G50250 // AT5G51070 // AT1G07350 // AT1G04120 // AT2G29720 // AT4G20360 // AT3G45300 // AT5G21930 // AT4G01800 // AT2G38280 // AT4G17170 // AT2G30950 // AT1G17220 // AT3G42850 // AT1G30580 // AT5G64300 // AT3G06810 // AT5G65720 // AT4G24280 // AT3G56490 // AT1G48470 // AT3G07…
GO:0000166	F	nucleotide binding	130	692	3370	28362	1.5e-07	8.1e-06	// AT3G50670 // AT4G40010 // AT3G12780 // AT3G48000 // AT2G23030 // AT3G18130 // AT1G03160 // AT5G62790 // AT3G04120 // AT1G50250 // AT5G51070 // AT1G07350 // AT1G04120 // AT2G29720 // AT4G20360 // AT3G45300 // AT5G21930 // AT4G01800 // AT2G38280 // AT4G17170 // AT2G30950 // AT1G17220 // AT3G42850 // AT1G30580 // AT5G64300 // AT3G06810 // AT5G65720 // AT4G24280 // AT3G56490 // AT1G48470 // AT3G07…
GO:0036094	F	small molecule binding	132	692	3434	28362	1.4e-07	8.1e-06	// AT3G50670 // AT4G40010 // AT3G12780 // AT3G48000 // AT2G23030 // AT3G18130 // AT1G03160 // AT5G62790 // AT3G04120 // AT1G50250 // AT5G51070 // AT1G07350 // AT1G04120 // AT2G29720 // AT4G20360 // AT3G45300 // AT5G21930 // AT4G01800 // AT2G38280 // AT4G17170 // AT2G30950 // AT1G17220 // AT3G42850 // AT1G30580 // AT5G64300 // AT3G06810 // AT5G65720 // AT4G24280 // AT3G56490 // AT1G48470 // AT3G07…
GO:0030170	F	pyridoxal phosphate binding	14	692	92	28362	2.3e-07	1.2e-05	// AT1G64660 // AT4G31990 // AT5G46180 // AT5G28020 // AT1G27980 // AT2G20610 // AT1G62960 // AT5G49810 // AT1G43710 // AT3G61440 // AT5G65720 // AT1G70580 // AT5G63570 // AT3G17720
GO:0005515	F	protein binding	137	692	3669	28362	3.9e-07	1.9e-05	// AT3G50670 // AT4G22890 // AT1G11720 // AT1G80840 // AT5G16620 // AT2G41680 // AT1G11430 // AT2G31200 // AT3G18130 // AT1G66770 // AT1G08830 // AT3G04120 // AT4G29820 // AT1G73030 // AT1G50250 // AT3G15730 // AT4G26160 // AT2G32950 // AT1G20620 // AT4G20360 // AT4G17600 // AT5G09820 // AT3G21870 // AT1G79090 // AT5G61790 // AT4G33010 // AT1G64790 // AT5G53120 // AT2G38280 // AT4G04770 // AT5G20…
GO:0016830	F	carbon-carbon lyase activity	15	692	115	28362	5.2e-07	2.4e-05	// AT5G06300 // AT5G38410 // AT4G25290 // AT2G47650 // AT1G27980 // AT3G21720 // AT3G14390 // AT1G43710 // AT1G18270 // AT5G65690 // AT4G34710 // AT4G38970 // AT5G03690 // AT5G64300 // AT3G17720
GO:0008237	F	metallopeptidase activity	13	692	85	28362	6e-07	2.7e-05	// AT5G42390 // AT3G19170 // AT4G38220 // AT1G50250 // AT2G30950 // AT5G43600 // AT1G67700 // AT4G30920 // AT3G02090 // AT4G20070 // AT1G17870 // AT1G05140 // AT1G10600
GO:0016853	F	isomerase activity	22	692	264	28362	1.7e-06	7.3e-05	// AT5G10170 // AT5G64350 // AT4G29010 // AT2G47470 // AT3G02230 // AT5G55220 // AT1G11530 // AT2G36130 // AT5G62790 // AT3G06860 // AT2G43560 // AT5G63570 // AT3G01480 // AT5G61410 // AT5G57655 // AT4G39710 // AT5G28840 // AT1G70730 // AT2G21170 // AT5G66530 // AT3G15520 // AT4G38740
GO:0019843	F	rRNA binding	13	692	97	28362	2.3e-06	9.4e-05	// AT1G79850 // AT3G63140 // AT1G35680 // AT1G48350 // AT3G55280 // AT1G09340 // AT5G47190 // AT2G33800 // AT3G54210 // AT1G05190 // AT1G74970 // AT1G29070 // AT3G63490
GO:0035639	F	purine ribonucleoside triphosphate binding	99	692	2515	28362	2.6e-06	0.00011	// AT4G40010 // AT3G12780 // AT3G48000 // AT2G23030 // AT1G03160 // AT1G50250 // AT1G04120 // AT2G46370 // AT4G20360 // AT3G45300 // AT5G21930 // AT4G01800 // AT2G38280 // AT2G30950 // AT1G17220 // AT3G42850 // AT1G30580 // AT5G64300 // AT5G65720 // AT4G24280 // AT1G48470 // AT3G07270 // AT5G22060 // AT5G65460 // AT3G06483 // AT2G39800 // AT4G33300 // AT5G47840 // AT5G64840 // AT4G08920 // AT1G42…
GO:0005198	F	structural molecule activity	33	692	538	28362	3.2e-06	0.00013	// AT4G36130 // AT1G79850 // AT1G35680 // AT1G74060 // AT5G24510 // AT3G23400 // AT3G18130 // AT5G47190 // AT1G74970 // AT1G14320 // AT1G43170 // AT3G55280 // AT2G38140 // AT2G47610 // AT5G40950 // AT2G24090 // AT1G48350 // AT5G09820 // AT3G63490 // AT2G33450 // AT3G27830 // AT3G09630 // AT2G33800 // AT1G05190 // AT1G29070 // AT5G35530 // AT3G11940 // AT5G61170 // AT4G22240 // AT4G34670 // AT2G17…
GO:0003735	F	structural constituent of ribosome	27	692	391	28362	3.4e-06	0.00013	// AT4G36130 // AT1G79850 // AT1G35680 // AT2G33450 // AT1G74060 // AT5G24510 // AT1G74970 // AT1G14320 // AT1G43170 // AT3G55280 // AT2G38140 // AT5G47190 // AT5G40950 // AT2G24090 // AT1G48350 // AT3G63490 // AT2G47610 // AT3G27830 // AT3G09630 // AT2G33800 // AT1G05190 // AT1G29070 // AT5G35530 // AT3G11940 // AT5G61170 // AT4G34670 // AT5G24490
GO:0043168	F	anion binding	18	692	195	28362	4e-06	0.00014	// AT1G64660 // AT4G31990 // AT5G46180 // AT2G20610 // AT1G27980 // AT1G16880 // AT5G22800 // AT1G62960 // AT5G49810 // AT1G43710 // AT5G04740 // AT5G28020 // AT3G61440 // AT5G65720 // AT3G19480 // AT1G70580 // AT5G63570 // AT3G17720
GO:0005524	F	ATP binding	90	692	2248	28362	4.2e-06	0.00015	// AT4G40010 // AT3G12780 // AT3G48000 // AT2G23030 // AT1G50250 // AT1G04120 // AT3G45300 // AT5G21930 // AT4G01800 // AT2G38280 // AT2G30950 // AT3G42850 // AT1G30580 // AT5G65720 // AT4G24280 // AT1G48470 // AT5G22060 // AT5G65460 // AT3G06483 // AT2G39800 // AT4G33300 // AT5G47840 // AT5G64840 // AT4G08920 // AT1G42680 // AT2G39730 // AT5G15450 // AT5G65690 // AT2G31880 // AT1G62750 // AT4G11…
GO:0016616	F	oxidoreductase activity, acting on the CH-OH group of donors, NAD or NADP as acceptor	15	692	143	28362	6.1e-06	0.00021	// AT4G13250 // AT1G68010 // AT5G14780 // AT4G29010 // AT5G62790 // AT1G18270 // AT3G06860 // AT5G58330 // AT1G53240 // AT3G19480 // AT5G09660 // AT1G04420 // AT1G04410 // AT4G00570 // AT1G06690
GO:0097159	F	organic cyclic compound binding	242	692	7737	28362	7.2e-06	0.00024	// AT3G50670 // AT4G40010 // AT1G80840 // AT4G14690 // AT3G12780 // AT4G19660 // AT3G10360 // AT3G20140 // AT1G63980 // AT1G48470 // AT3G18130 // AT4G36870 // AT5G24120 // AT1G03160 // AT5G15450 // AT5G62790 // AT3G04120 // AT4G29820 // AT1G50250 // AT3G12630 // AT5G51070 // AT1G07350 // AT1G04120 // AT1G20620 // AT2G29720 // AT1G57720 // AT4G20360 // AT5G02120 // AT3G48000 // AT3G45300 // AT1G30…
GO:0003995	F	acyl-CoA dehydrogenase activity	5	692	8	28362	8.3e-06	0.00027	// AT3G51840 // AT2G35690 // AT1G06310 // AT3G45300 // AT3G06810
GO:1901363	F	heterocyclic compound binding	241	692	7718	28362	8.7e-06	0.00027	// AT3G50670 // AT4G40010 // AT1G80840 // AT4G14690 // AT3G12780 // AT3G10360 // AT3G20140 // AT1G63980 // AT1G48470 // AT3G18130 // AT4G36870 // AT5G24120 // AT1G03160 // AT5G15450 // AT5G62790 // AT3G04120 // AT4G29820 // AT1G50250 // AT3G12630 // AT5G51070 // AT1G07350 // AT1G04120 // AT1G20620 // AT2G29720 // AT1G57720 // AT4G20360 // AT5G02120 // AT3G48000 // AT3G45300 // AT1G30230 // AT1G79…
GO:0032553	F	ribonucleotide binding	101	692	2664	28362	9.7e-06	0.00029	// AT4G40010 // AT3G12780 // AT3G48000 // AT2G23030 // AT1G03160 // AT1G50250 // AT1G04120 // AT2G46370 // AT4G20360 // AT3G45300 // AT5G21930 // AT4G01800 // AT2G38280 // AT2G30950 // AT1G17220 // AT3G42850 // AT1G30580 // AT5G64300 // AT5G65720 // AT4G24280 // AT1G48470 // AT3G07270 // AT5G22060 // AT5G65460 // AT3G06483 // AT2G39800 // AT4G33300 // AT5G08530 // AT5G47840 // AT5G64840 // AT4G08…
GO:0022804	F	active transmembrane transporter activity	34	692	595	28362	9.6e-06	0.00029	// AT2G47000 // AT3G01550 // AT5G21930 // AT1G20260 // AT3G58730 // AT2G01110 // AT3G26570 // AT5G01240 // AT1G23090 // AT1G04120 // AT1G78900 // AT2G26690 // AT2G28800 // AT4G04850 // AT5G26340 // AT5G27520 // AT5G38820 // AT1G71960 // AT1G79820 // AT5G13450 // AT4G01800 // AT1G70610 // AT4G04770 // AT3G28715 // AT2G29650 // AT4G16160 // AT3G54830 // AT2G39450 // AT5G13550 // AT4G11150 // AT5G06…
GO:0032550	F	purine ribonucleoside binding	99	692	2612	28362	1.2e-05	0.00033	// AT4G40010 // AT3G12780 // AT3G48000 // AT2G23030 // AT1G03160 // AT1G50250 // AT1G04120 // AT2G46370 // AT4G20360 // AT3G45300 // AT5G21930 // AT4G01800 // AT2G38280 // AT2G30950 // AT1G17220 // AT3G42850 // AT1G30580 // AT5G64300 // AT5G65720 // AT4G24280 // AT1G48470 // AT3G07270 // AT5G22060 // AT5G65460 // AT3G06483 // AT2G39800 // AT4G33300 // AT5G47840 // AT5G64840 // AT4G08920 // AT1G42…
GO:0001883	F	purine nucleoside binding	99	692	2612	28362	1.2e-05	0.00033	// AT4G40010 // AT3G12780 // AT3G48000 // AT2G23030 // AT1G03160 // AT1G50250 // AT1G04120 // AT2G46370 // AT4G20360 // AT3G45300 // AT5G21930 // AT4G01800 // AT2G38280 // AT2G30950 // AT1G17220 // AT3G42850 // AT1G30580 // AT5G64300 // AT5G65720 // AT4G24280 // AT1G48470 // AT3G07270 // AT5G22060 // AT5G65460 // AT3G06483 // AT2G39800 // AT4G33300 // AT5G47840 // AT5G64840 // AT4G08920 // AT1G42…
GO:0016671	F	oxidoreductase activity, acting on a sulfur group of donors, disulfide as acceptor	9	692	51	28362	1.2e-05	0.00033	// AT1G08570 // AT2G41680 // AT1G19730 // AT1G76080 // AT4G26160 // AT4G37200 // AT1G11530 // AT4G25130 // AT4G21990
GO:0032549	F	ribonucleoside binding	99	692	2617	28362	1.3e-05	0.00035	// AT4G40010 // AT3G12780 // AT3G48000 // AT2G23030 // AT1G03160 // AT1G50250 // AT1G04120 // AT2G46370 // AT4G20360 // AT3G45300 // AT5G21930 // AT4G01800 // AT2G38280 // AT2G30950 // AT1G17220 // AT3G42850 // AT1G30580 // AT5G64300 // AT5G65720 // AT4G24280 // AT1G48470 // AT3G07270 // AT5G22060 // AT5G65460 // AT3G06483 // AT2G39800 // AT4G33300 // AT5G47840 // AT5G64840 // AT4G08920 // AT1G42…
GO:0001882	F	nucleoside binding	99	692	2618	28362	1.3e-05	0.00035	// AT4G40010 // AT3G12780 // AT3G48000 // AT2G23030 // AT1G03160 // AT1G50250 // AT1G04120 // AT2G46370 // AT4G20360 // AT3G45300 // AT5G21930 // AT4G01800 // AT2G38280 // AT2G30950 // AT1G17220 // AT3G42850 // AT1G30580 // AT5G64300 // AT5G65720 // AT4G24280 // AT1G48470 // AT3G07270 // AT5G22060 // AT5G65460 // AT3G06483 // AT2G39800 // AT4G33300 // AT5G47840 // AT5G64840 // AT4G08920 // AT1G42…
GO:0016701	F	oxidoreductase activity, acting on single donors with incorporation of molecular oxygen	8	692	39	28362	1.4e-05	0.00035	// AT5G43850 // AT4G14710 // AT1G06570 // AT3G44880 // AT2G24820 // AT1G44446 // AT3G63520 // AT1G53580
GO:0097367	F	carbohydrate derivative binding	101	692	2696	28362	1.6e-05	0.00039	// AT4G40010 // AT3G12780 // AT3G48000 // AT2G23030 // AT1G03160 // AT1G50250 // AT1G04120 // AT2G46370 // AT4G20360 // AT3G45300 // AT5G21930 // AT4G01800 // AT2G38280 // AT2G30950 // AT1G17220 // AT3G42850 // AT1G30580 // AT5G64300 // AT5G65720 // AT4G24280 // AT1G48470 // AT3G07270 // AT5G22060 // AT5G65460 // AT3G06483 // AT2G39800 // AT4G33300 // AT5G08530 // AT5G47840 // AT5G64840 // AT4G08…
GO:0032555	F	purine ribonucleotide binding	99	692	2631	28362	1.6e-05	0.0004	// AT4G40010 // AT3G12780 // AT3G48000 // AT2G23030 // AT1G03160 // AT1G50250 // AT1G04120 // AT2G46370 // AT4G20360 // AT3G45300 // AT5G21930 // AT4G01800 // AT2G38280 // AT2G30950 // AT1G17220 // AT3G42850 // AT1G30580 // AT5G64300 // AT5G65720 // AT4G24280 // AT1G48470 // AT3G07270 // AT5G22060 // AT5G65460 // AT3G06483 // AT2G39800 // AT4G33300 // AT5G47840 // AT5G64840 // AT4G08920 // AT1G42…
GO:0017076	F	purine nucleotide binding	99	692	2633	28362	1.7e-05	0.0004	// AT4G40010 // AT3G12780 // AT3G48000 // AT2G23030 // AT1G03160 // AT1G50250 // AT1G04120 // AT2G46370 // AT4G20360 // AT3G45300 // AT5G21930 // AT4G01800 // AT2G38280 // AT2G30950 // AT1G17220 // AT3G42850 // AT1G30580 // AT5G64300 // AT5G65720 // AT4G24280 // AT1G48470 // AT3G07270 // AT5G22060 // AT5G65460 // AT3G06483 // AT2G39800 // AT4G33300 // AT5G47840 // AT5G64840 // AT4G08920 // AT1G42…
GO:0005215	F	transporter activity	61	692	1406	28362	1.9e-05	0.00044	// AT2G47000 // AT4G14690 // AT5G02120 // AT4G04770 // AT3G01550 // AT5G21930 // AT3G61430 // AT5G64940 // AT1G20260 // AT5G17020 // AT3G18200 // AT1G66770 // AT1G64890 // AT5G64840 // AT3G26570 // AT5G01240 // AT3G58730 // AT1G23090 // AT3G26520 // AT1G04120 // AT5G58070 // AT1G78900 // AT5G38820 // AT3G14770 // AT2G26690 // AT4G01470 // AT2G28800 // AT4G04850 // AT1G01630 // AT1G71960 // AT5G26…
GO:0016209	F	antioxidant activity	16	692	181	28362	2.2e-05	0.00051	// AT4G31870 // AT1G08830 // AT3G24170 // AT1G75270 // AT3G10920 // AT5G34850 // AT3G63080 // AT2G41680 // AT1G19730 // AT1G76080 // AT4G09010 // AT1G20620 // AT1G11530 // AT3G11630 // AT4G11600 // AT4G37200
GO:0008483	F	transaminase activity	10	692	73	28362	2.8e-05	0.0006	// AT4G31990 // AT2G20610 // AT1G62960 // AT2G28880 // AT2G13360 // AT5G65720 // AT1G70580 // AT5G63570 // AT1G11860 // AT5G46180
GO:0032559	F	adenyl ribonucleotide binding	90	692	2364	28362	2.7e-05	0.0006	// AT4G40010 // AT3G12780 // AT3G48000 // AT2G23030 // AT1G50250 // AT1G04120 // AT3G45300 // AT5G21930 // AT4G01800 // AT2G38280 // AT2G30950 // AT3G42850 // AT1G30580 // AT5G65720 // AT4G24280 // AT1G48470 // AT5G22060 // AT5G65460 // AT3G06483 // AT2G39800 // AT4G33300 // AT5G47840 // AT5G64840 // AT4G08920 // AT1G42680 // AT2G39730 // AT5G15450 // AT5G65690 // AT2G31880 // AT1G62750 // AT4G11…
GO:0030554	F	adenyl nucleotide binding	90	692	2366	28362	2.8e-05	0.0006	// AT4G40010 // AT3G12780 // AT3G48000 // AT2G23030 // AT1G50250 // AT1G04120 // AT3G45300 // AT5G21930 // AT4G01800 // AT2G38280 // AT2G30950 // AT3G42850 // AT1G30580 // AT5G65720 // AT4G24280 // AT1G48470 // AT5G22060 // AT5G65460 // AT3G06483 // AT2G39800 // AT4G33300 // AT5G47840 // AT5G64840 // AT4G08920 // AT1G42680 // AT2G39730 // AT5G15450 // AT5G65690 // AT2G31880 // AT1G62750 // AT4G11…
GO:0016769	F	transferase activity, transferring nitrogenous groups	10	692	73	28362	2.8e-05	0.0006	// AT4G31990 // AT2G20610 // AT1G62960 // AT2G28880 // AT2G13360 // AT5G65720 // AT1G70580 // AT5G63570 // AT1G11860 // AT5G46180
GO:0016651	F	oxidoreductase activity, acting on NAD(P)H	13	692	127	28362	3.2e-05	0.00067	// AT5G08530 // AT5G58260 // AT1G07180 // AT1G76080 // AT2G41680 // AT1G74880 // AT1G19730 // AT5G58330 // AT4G37200 // AT3G27820 // AT3G24170 // AT1G11530 // AT4G00570
GO:0016614	F	oxidoreductase activity, acting on CH-OH group of donors	17	692	214	28362	4.4e-05	0.00089	// AT3G14420 // AT4G13250 // AT1G68010 // AT5G14780 // AT4G29010 // AT5G62790 // AT1G18270 // AT3G06860 // AT5G58330 // AT1G53240 // AT3G19480 // AT5G09660 // AT4G34890 // AT1G04420 // AT1G04410 // AT4G00570 // AT1G06690
GO:0005507	F	copper ion binding	18	692	238	28362	4.8e-05	0.00096	// AT1G50940 // AT1G08830 // AT2G21870 // AT4G13940 // AT2G14170 // AT5G20720 // AT3G10920 // AT4G13850 // AT4G35830 // AT1G79440 // AT1G53240 // AT3G09820 // AT5G04590 // AT3G61440 // AT1G23010 // AT1G57720 // AT2G36950 // AT3G04120
GO:0022857	F	transmembrane transporter activity	51	692	1146	28362	5e-05	0.00099	// AT2G47000 // AT4G14690 // AT5G02120 // AT4G04770 // AT3G01550 // AT5G21930 // AT3G61430 // AT1G20260 // AT3G58730 // AT1G66770 // AT2G01110 // AT3G26570 // AT5G01240 // AT3G18200 // AT1G23090 // AT3G26520 // AT1G04120 // AT1G78900 // AT3G14770 // AT2G26690 // AT4G01470 // AT2G28800 // AT4G04850 // AT1G71960 // AT5G26340 // AT5G27520 // AT5G38820 // AT4G13345 // AT5G14880 // AT1G79820 // AT5G13…
GO:0044434	C	chloroplast part	244	692	1419	28362	7.4e-128	5.7e-125	// AT4G22890 // AT4G14690 // AT3G12780 // AT5G16620 // AT2G41680 // AT1G11430 // AT5G20720 // AT3G14390 // AT1G70580 // AT1G03160 // AT5G62790 // AT5G66120 // AT1G50250 // AT5G61670 // AT1G32220 // AT4G26160 // AT5G47190 // AT5G49740 // AT1G20620 // AT1G16720 // AT1G64770 // AT1G17870 // AT4G20360 // AT1G06690 // AT5G60600 // AT5G09820 // AT4G04850 // AT5G13650 // AT2G39730 // AT4G30950 // AT5G40…
GO:0044435	C	plastid part	245	692	1455	28362	1.3e-126	5.1e-124	// AT4G22890 // AT4G14690 // AT3G12780 // AT5G16620 // AT2G41680 // AT1G11430 // AT5G20720 // AT3G14390 // AT1G70580 // AT1G03160 // AT5G62790 // AT5G66120 // AT1G50250 // AT5G61670 // AT1G32220 // AT4G26160 // AT5G47190 // AT5G49740 // AT1G20620 // AT1G16720 // AT1G64770 // AT1G17870 // AT4G20360 // AT1G06690 // AT5G60600 // AT5G09820 // AT4G04850 // AT5G13650 // AT2G39730 // AT4G30950 // AT5G40…
GO:0009507	C	chloroplast	345	692	4148	28362	3.3e-102	8.7e-100	// AT4G22890 // AT1G11720 // AT3G18200 // AT1G66770 // AT1G64890 // AT1G03160 // AT2G37240 // AT5G49740 // AT1G64770 // AT2G21530 // AT3G18890 // AT4G01800 // AT1G04420 // AT5G03880 // AT1G06690 // AT5G51010 // AT1G53280 // AT5G67030 // AT5G13800 // AT5G46110 // AT3G61430 // AT2G39800 // AT5G47840 // AT1G74880 // AT1G74730 // AT2G47610 // AT2G40300 // AT3G27830 // AT1G32060 // AT3G48420 // AT1G74…
GO:0009536	C	plastid	347	692	4213	28362	8e-102	1.6e-99	// AT4G22890 // AT1G11720 // AT3G18200 // AT1G66770 // AT1G64890 // AT1G03160 // AT2G37240 // AT5G49740 // AT1G64770 // AT2G21530 // AT3G18890 // AT4G01800 // AT1G04420 // AT5G03880 // AT1G06690 // AT5G51010 // AT1G53280 // AT5G67030 // AT5G13800 // AT5G46110 // AT3G61430 // AT2G39800 // AT5G47840 // AT1G74880 // AT1G74730 // AT2G47610 // AT2G40300 // AT3G27830 // AT1G32060 // AT3G48420 // AT1G74…
GO:0009570	C	chloroplast stroma	150	692	740	28362	7.3e-84	1.1e-81	// AT3G12780 // AT2G33450 // AT2G41680 // AT1G11430 // AT3G14390 // AT1G70580 // AT5G62790 // AT5G66120 // AT1G32220 // AT4G26160 // AT5G47190 // AT1G20620 // AT4G20360 // AT1G06690 // AT5G60600 // AT5G09820 // AT2G21530 // AT5G61410 // AT5G17230 // AT3G18890 // AT3G55800 // AT4G33010 // AT4G01800 // AT1G70730 // AT1G04420 // AT4G04770 // AT1G53280 // AT2G41040 // AT1G09340 // AT2G29630 // AT3G56…
GO:0044444	C	cytoplasmic part	518	692	10923	28362	5.1e-82	6.7e-80	// AT5G06300 // AT4G22890 // AT1G11720 // AT2G33450 // AT4G40010 // AT3G18200 // AT1G66770 // AT1G64890 // AT1G03160 // AT2G37240 // AT5G49740 // AT1G64770 // AT3G45300 // AT3G44880 // AT2G21530 // AT3G18890 // AT4G01800 // AT1G04420 // AT5G03880 // AT1G06690 // AT5G51010 // AT1G07180 // AT1G53280 // AT1G30580 // AT1G22882 // AT5G13800 // AT3G06810 // AT5G46110 // AT1G09850 // AT5G22060 // AT5G65…
GO:0009532	C	plastid stroma	150	692	774	28362	1.8e-81	2e-79	// AT3G12780 // AT2G33450 // AT2G41680 // AT1G11430 // AT3G14390 // AT1G70580 // AT5G62790 // AT5G66120 // AT1G32220 // AT4G26160 // AT5G47190 // AT1G20620 // AT4G20360 // AT1G06690 // AT5G60600 // AT5G09820 // AT2G21530 // AT5G61410 // AT5G17230 // AT3G18890 // AT3G55800 // AT4G33010 // AT4G01800 // AT1G70730 // AT1G04420 // AT4G04770 // AT1G53280 // AT2G41040 // AT1G09340 // AT2G29630 // AT3G56…
GO:0005737	C	cytoplasm	570	692	13406	28362	1.1e-79	1e-77	// AT5G06300 // AT4G22890 // AT1G11720 // AT2G33450 // AT4G40010 // AT2G31200 // AT4G37010 // AT3G18200 // AT1G66770 // AT1G64890 // AT1G03160 // AT2G37240 // AT2G32950 // AT1G64770 // AT3G45300 // AT3G44880 // AT2G21530 // AT3G18890 // AT4G01800 // AT1G04420 // AT5G03880 // AT1G06690 // AT5G51010 // AT3G48000 // AT1G07180 // AT1G53280 // AT1G30580 // AT1G22882 // AT5G13800 // AT3G06810 // AT5G46…
GO:0009526	C	plastid envelope	143	692	707	28362	1.2e-79	1.1e-77	// AT3G12780 // AT5G16620 // AT1G11430 // AT1G03160 // AT1G50250 // AT5G61670 // AT5G47190 // AT5G49740 // AT1G20620 // AT1G16720 // AT1G17870 // AT4G20360 // AT5G60600 // AT4G04850 // AT4G30950 // AT2G33450 // AT5G61410 // AT5G17230 // AT3G44880 // AT3G18890 // AT3G55800 // AT1G79820 // AT4G33010 // AT4G01800 // AT1G70730 // AT1G04420 // AT5G03880 // AT1G06690 // AT2G30950 // AT5G20140 // AT1G17…
GO:0009941	C	chloroplast envelope	140	692	688	28362	3.5e-78	2.7e-76	// AT3G12780 // AT5G16620 // AT1G11430 // AT1G03160 // AT1G50250 // AT5G61670 // AT5G47190 // AT5G49740 // AT1G20620 // AT1G16720 // AT1G17870 // AT4G20360 // AT5G60600 // AT4G04850 // AT4G30950 // AT2G33450 // AT5G61410 // AT5G17230 // AT3G44880 // AT3G18890 // AT3G55800 // AT1G79820 // AT4G33010 // AT4G01800 // AT4G34240 // AT1G04420 // AT5G03880 // AT1G06690 // AT2G30950 // AT5G20140 // AT1G17…
GO:0044446	C	intracellular organelle part	336	692	4882	28362	1.9e-77	1.3e-75	// AT3G50670 // AT4G36130 // AT4G22890 // AT4G14690 // AT3G12780 // AT5G16620 // AT5G25610 // AT1G31800 // AT2G41680 // AT1G11430 // AT5G20720 // AT3G14390 // AT3G63520 // AT1G05190 // AT1G70580 // AT3G18130 // AT4G34120 // AT1G03160 // AT5G15450 // AT5G62790 // AT2G35510 // AT4G29820 // AT1G73030 // AT1G50250 // AT5G61670 // AT1G32220 // AT4G26160 // AT1G04120 // AT5G49740 // AT1G01090 // AT1G20…
GO:0044422	C	organelle part	336	692	4894	28362	3.5e-77	2.3e-75	// AT3G50670 // AT4G36130 // AT4G22890 // AT4G14690 // AT3G12780 // AT5G16620 // AT5G25610 // AT1G31800 // AT2G41680 // AT1G11430 // AT5G20720 // AT3G14390 // AT3G63520 // AT1G05190 // AT1G70580 // AT3G18130 // AT4G34120 // AT1G03160 // AT5G15450 // AT5G62790 // AT2G35510 // AT4G29820 // AT1G73030 // AT1G50250 // AT5G61670 // AT1G32220 // AT4G26160 // AT1G04120 // AT5G49740 // AT1G01090 // AT1G20…
GO:0009579	C	thylakoid	122	692	584	28362	6.9e-69	4.2e-67	// AT4G22890 // AT4G14690 // AT3G12780 // AT5G16620 // AT2G39730 // AT1G03160 // AT1G50250 // AT1G32220 // AT4G09350 // AT1G54780 // AT4G13500 // AT1G73060 // AT4G20360 // AT1G06690 // AT4G04850 // AT5G40950 // AT5G61410 // AT3G44880 // AT3G18890 // AT3G55800 // AT4G33010 // AT4G01800 // AT5G03880 // AT4G17600 // AT2G30950 // AT5G20140 // AT1G44575 // AT5G67030 // AT3G56650 // AT1G77090 // AT1G55…
GO:0031975	C	envelope	158	692	1170	28362	4.4e-66	2.3e-64	// AT3G12780 // AT5G16620 // AT1G11430 // AT1G03160 // AT1G50250 // AT5G61670 // AT5G47190 // AT5G49740 // AT1G20620 // AT1G16720 // AT1G17870 // AT4G20360 // AT5G60600 // AT4G11150 // AT4G04850 // AT4G30950 // AT2G33450 // AT5G61410 // AT5G17230 // AT3G44880 // AT3G18890 // AT3G55800 // AT1G79820 // AT4G33010 // AT4G01800 // AT1G70730 // AT1G04420 // AT5G03880 // AT2G38280 // AT1G06690 // AT2G30…
GO:0031967	C	organelle envelope	158	692	1170	28362	4.4e-66	2.3e-64	// AT3G12780 // AT5G16620 // AT1G11430 // AT1G03160 // AT1G50250 // AT5G61670 // AT5G47190 // AT5G49740 // AT1G20620 // AT1G16720 // AT1G17870 // AT4G20360 // AT5G60600 // AT4G11150 // AT4G04850 // AT4G30950 // AT2G33450 // AT5G61410 // AT5G17230 // AT3G44880 // AT3G18890 // AT3G55800 // AT1G79820 // AT4G33010 // AT4G01800 // AT1G70730 // AT1G04420 // AT5G03880 // AT2G38280 // AT1G06690 // AT2G30…
GO:0009534	C	chloroplast thylakoid	105	692	508	28362	1.2e-58	5.7e-57	// AT4G22890 // AT4G14690 // AT5G16620 // AT2G39730 // AT1G03160 // AT1G50250 // AT4G09350 // AT1G54780 // AT4G13500 // AT1G73060 // AT4G20360 // AT1G06690 // AT4G04850 // AT3G44880 // AT3G18890 // AT4G33010 // AT4G01800 // AT5G03880 // AT4G17600 // AT2G30950 // AT5G20140 // AT1G44575 // AT5G67030 // AT3G56650 // AT1G77090 // AT1G55480 // AT5G46110 // AT5G04740 // AT5G64350 // AT3G56140 // AT1G06…
GO:0031976	C	plastid thylakoid	105	692	509	28362	1.4e-58	6.4e-57	// AT4G22890 // AT4G14690 // AT5G16620 // AT2G39730 // AT1G03160 // AT1G50250 // AT4G09350 // AT1G54780 // AT4G13500 // AT1G73060 // AT4G20360 // AT1G06690 // AT4G04850 // AT3G44880 // AT3G18890 // AT4G33010 // AT4G01800 // AT5G03880 // AT4G17600 // AT2G30950 // AT5G20140 // AT1G44575 // AT5G67030 // AT3G56650 // AT1G77090 // AT1G55480 // AT5G46110 // AT5G04740 // AT5G64350 // AT3G56140 // AT1G06…
GO:0044436	C	thylakoid part	96	692	463	28362	1.2e-53	5.1e-52	// AT4G22890 // AT4G14690 // AT5G16620 // AT1G74730 // AT1G03160 // AT1G50250 // AT4G09350 // AT1G54780 // AT1G64770 // AT1G73060 // AT4G20360 // AT1G06690 // AT4G04850 // AT3G44880 // AT3G18890 // AT4G01800 // AT5G03880 // AT4G17600 // AT2G30950 // AT5G20140 // AT1G44575 // AT5G67030 // AT3G56650 // AT1G77090 // AT1G55480 // AT5G04740 // AT5G64350 // AT3G56140 // AT1G06680 // AT4G13250 // AT1G74…
GO:0042651	C	thylakoid membrane	91	692	421	28362	3.7e-52	1.5e-50	// AT4G22890 // AT4G14690 // AT5G16620 // AT1G74730 // AT1G03160 // AT1G50250 // AT4G09350 // AT1G54780 // AT1G64770 // AT1G73060 // AT4G20360 // AT1G06690 // AT4G04850 // AT3G44880 // AT3G18890 // AT4G01800 // AT5G03880 // AT4G17600 // AT2G30950 // AT5G20140 // AT1G44575 // AT5G67030 // AT3G56650 // AT1G77090 // AT1G55480 // AT5G04740 // AT1G06680 // AT4G13250 // AT1G74880 // AT2G39730 // AT4G03…
GO:0034357	C	photosynthetic membrane	91	692	422	28362	4.4e-52	1.7e-50	// AT4G22890 // AT4G14690 // AT5G16620 // AT1G74730 // AT1G03160 // AT1G50250 // AT4G09350 // AT1G54780 // AT1G64770 // AT1G73060 // AT4G20360 // AT1G06690 // AT4G04850 // AT3G44880 // AT3G18890 // AT4G01800 // AT5G03880 // AT4G17600 // AT2G30950 // AT5G20140 // AT1G44575 // AT5G67030 // AT3G56650 // AT1G77090 // AT1G55480 // AT5G04740 // AT1G06680 // AT4G13250 // AT1G74880 // AT2G39730 // AT4G03…
GO:0009535	C	chloroplast thylakoid membrane	88	692	400	28362	5.7e-51	2.1e-49	// AT4G22890 // AT4G14690 // AT5G16620 // AT1G74730 // AT1G03160 // AT1G50250 // AT4G09350 // AT1G54780 // AT1G64770 // AT1G73060 // AT4G20360 // AT1G06690 // AT4G04850 // AT3G44880 // AT3G18890 // AT4G01800 // AT5G03880 // AT4G17600 // AT2G30950 // AT5G20140 // AT1G44575 // AT5G67030 // AT5G13800 // AT1G55480 // AT5G04740 // AT1G06680 // AT4G13250 // AT1G74880 // AT2G39730 // AT4G03280 // AT5G14…
GO:0055035	C	plastid thylakoid membrane	88	692	401	28362	6.8e-51	2.4e-49	// AT4G22890 // AT4G14690 // AT5G16620 // AT1G74730 // AT1G03160 // AT1G50250 // AT4G09350 // AT1G54780 // AT1G64770 // AT1G73060 // AT4G20360 // AT1G06690 // AT4G04850 // AT3G44880 // AT3G18890 // AT4G01800 // AT5G03880 // AT4G17600 // AT2G30950 // AT5G20140 // AT1G44575 // AT5G67030 // AT5G13800 // AT1G55480 // AT5G04740 // AT1G06680 // AT4G13250 // AT1G74880 // AT2G39730 // AT4G03280 // AT5G14…
GO:0031984	C	organelle subcompartment	110	692	817	28362	3.8e-45	1.3e-43	// AT4G22890 // AT4G14690 // AT5G16620 // AT2G39730 // AT1G03160 // AT5G66120 // AT1G50250 // AT4G09350 // AT1G54780 // AT4G13500 // AT1G73060 // AT4G20360 // AT1G06690 // AT4G04850 // AT3G44880 // AT3G18890 // AT1G79820 // AT4G33010 // AT4G01800 // AT5G03880 // AT4G17600 // AT2G30950 // AT5G20140 // AT1G44575 // AT5G67030 // AT3G56650 // AT1G77090 // AT1G55480 // AT5G46110 // AT5G04740 // AT5G64…
GO:0044424	C	intracellular part	637	692	20693	28362	3e-36	9.6e-35	// AT3G50670 // AT5G06300 // AT4G40010 // AT1G11720 // AT2G33450 // AT4G22890 // AT2G31200 // AT1G63980 // AT4G37010 // AT3G18200 // AT1G66770 // AT1G64890 // AT1G03160 // AT2G37240 // AT2G32950 // AT1G64770 // AT3G45300 // AT3G44880 // AT2G21530 // AT3G18890 // AT4G01800 // AT1G04420 // AT5G03880 // AT1G06690 // AT5G51010 // AT3G48000 // AT2G29580 // AT1G07180 // AT2G39940 // AT1G30580 // AT1G22…
GO:0005622	C	intracellular	637	692	20721	28362	5.7e-36	1.8e-34	// AT3G50670 // AT5G06300 // AT4G40010 // AT1G11720 // AT2G33450 // AT4G22890 // AT2G31200 // AT1G63980 // AT4G37010 // AT3G18200 // AT1G66770 // AT1G64890 // AT1G03160 // AT2G37240 // AT2G32950 // AT1G64770 // AT3G45300 // AT3G44880 // AT2G21530 // AT3G18890 // AT4G01800 // AT1G04420 // AT5G03880 // AT1G06690 // AT5G51010 // AT3G48000 // AT2G29580 // AT1G07180 // AT2G39940 // AT1G30580 // AT1G22…
GO:0044464	C	cell part	660	692	22662	28362	1.5e-31	4.4e-30	// AT3G50670 // AT5G06300 // AT4G40010 // AT1G11720 // AT2G33450 // AT4G22890 // AT2G31200 // AT1G63980 // AT4G37010 // AT3G18200 // AT1G66770 // AT1G64890 // AT1G03160 // AT2G37240 // AT4G31750 // AT2G35635 // AT2G32950 // AT1G18180 // AT1G64770 // AT3G45300 // AT3G44880 // AT3G14380 // AT2G21530 // AT3G18890 // AT4G01800 // AT1G04420 // AT5G03880 // AT1G06690 // AT5G51010 // AT3G48000 // AT2G29…
GO:0005623	C	cell	660	692	22664	28362	1.5e-31	4.5e-30	// AT3G50670 // AT5G06300 // AT4G40010 // AT1G11720 // AT2G33450 // AT4G22890 // AT2G31200 // AT1G63980 // AT4G37010 // AT3G18200 // AT1G66770 // AT1G64890 // AT1G03160 // AT2G37240 // AT4G31750 // AT2G35635 // AT2G32950 // AT1G18180 // AT1G64770 // AT3G45300 // AT3G44880 // AT3G14380 // AT2G21530 // AT3G18890 // AT4G01800 // AT1G04420 // AT5G03880 // AT1G06690 // AT5G51010 // AT3G48000 // AT2G29…
GO:0043231	C	intracellular membrane-bounded organelle	567	692	18205	28362	2.2e-24	6.2e-23	// AT3G50670 // AT5G06300 // AT4G40010 // AT1G11720 // AT2G33450 // AT4G22890 // AT1G63980 // AT4G37010 // AT3G18200 // AT1G66770 // AT1G64890 // AT1G03160 // AT2G37240 // AT5G49740 // AT1G64770 // AT3G45300 // AT3G44880 // AT2G21530 // AT3G18890 // AT4G01800 // AT1G04420 // AT5G03880 // AT1G06690 // AT5G51010 // AT2G29580 // AT1G07180 // AT2G39940 // AT5G67030 // AT1G22882 // AT5G13800 // AT3G18…
GO:0043227	C	membrane-bounded organelle	567	692	18217	28362	2.8e-24	7.4e-23	// AT3G50670 // AT5G06300 // AT4G40010 // AT1G11720 // AT2G33450 // AT4G22890 // AT1G63980 // AT4G37010 // AT3G18200 // AT1G66770 // AT1G64890 // AT1G03160 // AT2G37240 // AT5G49740 // AT1G64770 // AT3G45300 // AT3G44880 // AT2G21530 // AT3G18890 // AT4G01800 // AT1G04420 // AT5G03880 // AT1G06690 // AT5G51010 // AT2G29580 // AT1G07180 // AT2G39940 // AT5G67030 // AT1G22882 // AT5G13800 // AT3G18…
GO:0043229	C	intracellular organelle	573	692	18517	28362	2.9e-24	7.6e-23	// AT3G50670 // AT5G06300 // AT4G40010 // AT1G11720 // AT2G33450 // AT4G22890 // AT2G31200 // AT1G63980 // AT4G37010 // AT3G18200 // AT1G66770 // AT1G64890 // AT1G03160 // AT2G37240 // AT5G49740 // AT1G64770 // AT3G45300 // AT3G44880 // AT2G21530 // AT3G18890 // AT4G01800 // AT1G04420 // AT5G03880 // AT1G06690 // AT5G51010 // AT2G29580 // AT1G07180 // AT2G39940 // AT5G67030 // AT1G22882 // AT5G13…
GO:0043226	C	organelle	573	692	18527	28362	3.5e-24	8.8e-23	// AT3G50670 // AT5G06300 // AT4G40010 // AT1G11720 // AT2G33450 // AT4G22890 // AT2G31200 // AT1G63980 // AT4G37010 // AT3G18200 // AT1G66770 // AT1G64890 // AT1G03160 // AT2G37240 // AT5G49740 // AT1G64770 // AT3G45300 // AT3G44880 // AT2G21530 // AT3G18890 // AT4G01800 // AT1G04420 // AT5G03880 // AT1G06690 // AT5G51010 // AT2G29580 // AT1G07180 // AT2G39940 // AT5G67030 // AT1G22882 // AT5G13…
GO:0048046	C	apoplast	57	692	486	28362	6.4e-21	1.6e-19	// AT1G72610 // AT4G31990 // AT4G38970 // AT3G12780 // AT5G08380 // AT4G13940 // AT5G58330 // AT1G06680 // AT5G13980 // AT5G04590 // AT5G09660 // AT4G33300 // AT3G56310 // AT1G04410 // AT5G66530 // AT3G63140 // AT2G39730 // AT5G14740 // AT1G78900 // AT3G55800 // AT4G20360 // AT5G63570 // AT3G04120 // AT1G62750 // AT3G48990 // AT1G20620 // AT5G61410 // AT5G20720 // AT1G42970 // AT1G32060 // AT4G35…
GO:0005829	C	cytosol	123	692	1993	28362	1.6e-20	3.8e-19	// AT5G06300 // AT4G40010 // AT3G12780 // AT1G64660 // AT1G11530 // AT1G08830 // AT2G21250 // AT3G15730 // AT5G49810 // AT4G09350 // AT5G03690 // AT1G20620 // AT4G19860 // AT1G57720 // AT4G02450 // AT4G11150 // AT4G26620 // AT5G61410 // AT3G14420 // AT1G43670 // AT5G49480 // AT4G15210 // AT1G64790 // AT1G70730 // AT2G38280 // AT1G30580 // AT1G54100 // AT4G34670 // AT5G61170 // AT5G22060 // AT1G11…
GO:0016020	C	membrane	323	692	8532	28362	1.1e-19	2.5e-18	// AT1G18180 // AT4G22890 // AT5G53050 // AT1G64790 // AT3G12780 // AT5G16620 // AT1G52870 // AT3G52140 // AT5G20720 // AT2G39730 // AT3G20140 // AT3G63520 // AT2G21180 // AT4G37010 // AT3G18130 // AT3G18200 // AT1G66770 // AT4G14690 // AT1G64890 // AT1G03160 // AT3G04120 // AT1G73030 // AT1G50250 // AT4G31750 // AT5G61670 // AT4G09350 // AT1G04120 // AT5G49740 // AT1G20620 // AT2G41050 // AT1G64…
GO:0042170	C	plastid membrane	40	692	265	28362	2.1e-18	4.8e-17	// AT3G56140 // AT5G16620 // AT1G31800 // AT3G01550 // AT1G32080 // AT5G13550 // AT3G56940 // AT3G26570 // AT5G13720 // AT1G44446 // AT4G30950 // AT5G49740 // AT1G17870 // AT3G06510 // AT5G13630 // AT3G08640 // AT5G49190 // AT5G17230 // AT3G44880 // AT2G24820 // AT3G18890 // AT1G79820 // AT1G42970 // AT1G70610 // AT3G11670 // AT5G12470 // AT2G30390 // AT1G03160 // AT3G26650 // AT1G08570 // AT4G16…
GO:0031969	C	chloroplast membrane	39	692	259	28362	6.2e-18	1.3e-16	// AT3G56140 // AT5G16620 // AT1G31800 // AT3G01550 // AT1G32080 // AT5G13550 // AT3G56940 // AT3G26570 // AT5G13720 // AT1G44446 // AT4G30950 // AT5G49740 // AT1G17870 // AT3G06510 // AT5G13630 // AT3G08640 // AT5G17230 // AT3G44880 // AT2G24820 // AT3G18890 // AT1G79820 // AT1G42970 // AT1G70610 // AT3G11670 // AT5G12470 // AT2G30390 // AT1G03160 // AT3G26650 // AT1G08570 // AT4G16160 // AT2G21…
GO:0010287	C	plastoglobule	24	692	80	28362	2.9e-17	6.1e-16	// AT4G02770 // AT4G38970 // AT3G23400 // AT3G61470 // AT2G05100 // AT2G34420 // AT1G71810 // AT2G39730 // AT1G32220 // AT3G63140 // AT5G17230 // AT3G54890 // AT1G15820 // AT3G47470 // AT3G08940 // AT4G31390 // AT1G06690 // AT3G50820 // AT2G41040 // AT1G09340 // AT1G19150 // AT4G22240 // AT4G10340 // AT5G54270
GO:0031977	C	thylakoid lumen	24	692	96	28362	9.5e-16	2e-14	// AT5G64350 // AT3G56140 // AT1G06680 // AT3G23400 // AT1G12250 // AT4G09010 // AT3G27925 // AT1G50250 // AT2G43560 // AT1G51350 // AT5G53490 // AT1G54780 // AT5G23120 // AT4G37200 // AT3G01480 // AT4G39710 // AT3G15520 // AT4G17740 // AT2G30950 // AT3G50820 // AT1G76450 // AT3G56650 // AT1G77090 // AT4G22240
GO:0009521	C	photosystem	22	692	96	28362	7e-14	1.4e-12	// AT4G02770 // AT4G14690 // AT5G02120 // AT1G06680 // AT3G61470 // AT2G05100 // AT2G34420 // AT1G71500 // AT5G23120 // AT3G54890 // AT1G15820 // AT3G47470 // AT3G08940 // AT4G17600 // AT3G50820 // AT1G19150 // AT1G44575 // AT1G76450 // AT3G56650 // AT1G77090 // AT4G10340 // AT5G54270
GO:0031978	C	plastid thylakoid lumen	19	692	81	28362	2.5e-12	4.7e-11	// AT3G01480 // AT5G64350 // AT3G56140 // AT3G50820 // AT4G39710 // AT3G15520 // AT1G51350 // AT1G76450 // AT1G06680 // AT2G43560 // AT1G12250 // AT5G53490 // AT3G56650 // AT4G09010 // AT1G54780 // AT3G27925 // AT5G23120 // AT4G17740 // AT1G77090
GO:0009543	C	chloroplast thylakoid lumen	19	692	81	28362	2.5e-12	4.7e-11	// AT3G01480 // AT5G64350 // AT3G56140 // AT3G50820 // AT4G39710 // AT3G15520 // AT1G51350 // AT1G76450 // AT1G06680 // AT2G43560 // AT1G12250 // AT5G53490 // AT3G56650 // AT4G09010 // AT1G54780 // AT3G27925 // AT5G23120 // AT4G17740 // AT1G77090
GO:0009523	C	photosystem II	18	692	71	28362	3.1e-12	5.7e-11	// AT3G08940 // AT4G14690 // AT3G54890 // AT5G02120 // AT1G15820 // AT1G44575 // AT1G76450 // AT1G77090 // AT1G06680 // AT2G34420 // AT3G56650 // AT1G71500 // AT3G50820 // AT5G23120 // AT4G10340 // AT2G05100 // AT5G54270 // AT4G17600
GO:0010319	C	stromule	14	692	37	28362	9.5e-12	1.7e-10	// AT3G11630 // AT4G31990 // AT3G12780 // AT5G61410 // AT3G26650 // AT5G54770 // AT2G39730 // AT1G42970 // AT1G32060 // AT1G09340 // AT3G54050 // AT5G04590 // AT1G70730 // AT1G16880
GO:0031090	C	organelle membrane	92	692	1760	28362	1.7e-11	3.1e-10	// AT5G16620 // AT3G63520 // AT1G03160 // AT1G73030 // AT3G15730 // AT1G04120 // AT5G49740 // AT1G17870 // AT4G11150 // AT4G04850 // AT4G30950 // AT5G61790 // AT5G17230 // AT2G34940 // AT3G44880 // AT3G18890 // AT1G79820 // AT2G38280 // AT1G07180 // AT3G11670 // AT5G67030 // AT1G62040 // AT3G61070 // AT5G46110 // AT3G56140 // AT2G21870 // AT3G56940 // AT2G47470 // AT3G02230 // AT5G13980 // AT3G27…
GO:0005777	C	peroxisome	29	692	247	28362	2.9e-11	4.9e-10	// AT3G48170 // AT3G24170 // AT1G11840 // AT4G29010 // AT3G51840 // AT5G09660 // AT4G17520 // AT3G27820 // AT1G70580 // AT5G36880 // AT3G58750 // AT3G06860 // AT2G13360 // AT1G55320 // AT3G61070 // AT1G20620 // AT5G27520 // AT3G21720 // AT2G30650 // AT3G56460 // AT3G14420 // AT1G07180 // AT1G68010 // AT1G09340 // AT1G06310 // AT3G06810 // AT2G35690 // AT3G56490 // AT5G03860
GO:0042579	C	microbody	29	692	247	28362	2.9e-11	4.9e-10	// AT3G48170 // AT3G24170 // AT1G11840 // AT4G29010 // AT3G51840 // AT5G09660 // AT4G17520 // AT3G27820 // AT1G70580 // AT5G36880 // AT3G58750 // AT3G06860 // AT2G13360 // AT1G55320 // AT3G61070 // AT1G20620 // AT5G27520 // AT3G21720 // AT2G30650 // AT3G56460 // AT3G14420 // AT1G07180 // AT1G68010 // AT1G09340 // AT1G06310 // AT3G06810 // AT2G35690 // AT3G56490 // AT5G03860
GO:0098796	C	membrane protein complex	45	692	597	28362	1.4e-10	2.4e-09	// AT5G58260 // AT4G14690 // AT5G16620 // AT5G02120 // AT2G21870 // AT1G06680 // AT3G61470 // AT3G02090 // AT1G20260 // AT3G18130 // AT1G36070 // AT2G05100 // AT2G34420 // AT5G08530 // AT2G01110 // AT3G07160 // AT1G74880 // AT4G09350 // AT1G71500 // AT1G78900 // AT5G23120 // AT4G11150 // AT4G11110 // AT1G15980 // AT3G54890 // AT1G15820 // AT3G15354 // AT1G64770 // AT1G55680 // AT3G47470 // AT3G08…
GO:0005773	C	vacuole	75	692	1359	28362	1.6e-10	2.6e-09	// AT4G36130 // AT3G42050 // AT4G16190 // AT1G11840 // AT1G73030 // AT4G13940 // AT3G61430 // AT2G47470 // AT1G49300 // AT4G30920 // AT3G02090 // AT5G13980 // AT3G63520 // AT5G09660 // AT3G56310 // AT3G15180 // AT1G04410 // AT1G14320 // AT1G09870 // AT1G62040 // AT5G66120 // AT3G15730 // AT3G58730 // AT1G43170 // AT1G04120 // AT5G13930 // AT4G35790 // AT2G04030 // AT2G46370 // AT1G57720 // AT4G01…
GO:0009706	C	chloroplast inner membrane	16	692	79	28362	8.7e-10	1.4e-08	// AT4G30950 // AT1G03160 // AT3G26570 // AT5G16620 // AT3G56940 // AT2G21280 // AT5G13720 // AT1G44446 // AT2G24820 // AT3G18890 // AT1G05140 // AT4G00370 // AT1G32080 // AT3G44880 // AT5G12470 // AT5G13630
GO:0009528	C	plastid inner membrane	16	692	82	28362	1.4e-09	2.2e-08	// AT4G30950 // AT1G03160 // AT3G26570 // AT5G16620 // AT3G56940 // AT2G21280 // AT5G13720 // AT1G44446 // AT2G24820 // AT3G18890 // AT1G05140 // AT4G00370 // AT1G32080 // AT3G44880 // AT5G12470 // AT5G13630
GO:0009522	C	photosystem I	12	692	44	28362	6.5e-09	9.9e-08	// AT4G02770 // AT3G08940 // AT4G14690 // AT3G54890 // AT1G15820 // AT1G19150 // AT3G61470 // AT5G54270 // AT3G47470 // AT4G10340 // AT2G05100 // AT2G34420
GO:0032991	C	macromolecular complex	112	692	2658	28362	1.8e-08	2.7e-07	// AT3G50670 // AT4G36130 // AT4G14690 // AT5G16620 // AT3G18130 // AT4G29820 // AT1G07350 // AT4G09350 // AT5G47190 // AT2G32950 // AT3G26340 // AT1G20620 // AT5G02120 // AT1G64770 // AT4G11150 // AT3G14420 // AT2G34940 // AT4G33010 // AT4G17600 // AT2G39940 // AT2G42620 // AT4G19660 // AT1G09340 // AT3G56650 // AT1G77090 // AT4G34670 // AT4G35560 // AT5G61170 // AT5G61780 // AT2G21870 // AT5G65…
GO:0005840	C	ribosome	36	692	499	28362	2.9e-08	4.3e-07	// AT4G36130 // AT1G79850 // AT1G35680 // AT2G33450 // AT1G74060 // AT5G35530 // AT5G24510 // AT3G02230 // AT3G54210 // AT1G74970 // AT1G14320 // AT1G43170 // AT3G55280 // AT2G38140 // AT5G47190 // AT5G40950 // AT2G24090 // AT1G20620 // AT1G48350 // AT4G11150 // AT3G63490 // AT2G47610 // AT3G27830 // AT3G09630 // AT5G30510 // AT2G33800 // AT1G05190 // AT1G29070 // AT3G14420 // AT5G38410 // AT3G11…
GO:0030076	C	light-harvesting complex	9	692	25	28362	7.2e-08	1e-06	// AT3G54890 // AT1G44575 // AT1G19150 // AT3G61470 // AT5G54270 // AT3G47470 // AT4G10340 // AT2G05100 // AT2G34420
GO:0005759	C	mitochondrial matrix	16	692	116	28362	1.1e-07	1.6e-06	// AT1G50940 // AT3G06850 // AT3G19170 // AT2G33800 // AT5G20720 // AT3G48000 // AT3G10920 // AT3G13450 // AT1G53240 // AT3G02090 // AT5G62530 // AT5G04140 // AT1G79440 // AT5G46180 // AT3G45300 // AT1G21400
GO:0044437	C	vacuolar part	42	692	725	28362	6.3e-07	8.7e-06	// AT3G42050 // AT1G09870 // AT1G73030 // AT4G13940 // AT2G47470 // AT1G49300 // AT3G02090 // AT5G13980 // AT3G63520 // AT3G58730 // AT1G04410 // AT1G14320 // AT3G15180 // AT1G43170 // AT2G47610 // AT5G13930 // AT1G78900 // AT5G58070 // AT4G01470 // AT4G11150 // AT5G61790 // AT2G04030 // AT2G47650 // AT5G57655 // AT2G34940 // AT1G04120 // AT1G30360 // AT3G12580 // AT5G56000 // AT1G54710 // AT3G28…
GO:0098805	C	whole membrane	49	692	925	28362	8.7e-07	1.2e-05	// AT3G42050 // AT1G09870 // AT1G73030 // AT4G13940 // AT2G47470 // AT1G49300 // AT3G02090 // AT5G13980 // AT3G63520 // AT3G27820 // AT3G58730 // AT1G04410 // AT1G14320 // AT1G03160 // AT3G15180 // AT1G43170 // AT2G47610 // AT5G13930 // AT1G78900 // AT5G58070 // AT4G01470 // AT5G61790 // AT4G11150 // AT3G06510 // AT2G04030 // AT2G47650 // AT5G57655 // AT2G34940 // AT3G11670 // AT1G04120 // AT1G30…
GO:0009506	C	plasmodesma	48	692	899	28362	9.1e-07	1.2e-05	// AT3G57520 // AT5G22060 // AT5G47010 // AT5G61780 // AT4G29010 // AT4G13940 // AT2G47000 // AT3G61430 // AT5G35530 // AT3G20140 // AT1G48470 // AT3G63520 // AT3G15180 // AT1G04410 // AT3G06860 // AT3G51250 // AT4G04910 // AT4G27450 // AT3G15730 // AT1G43170 // AT2G47610 // AT5G58070 // AT4G35790 // AT1G78900 // AT1G57720 // AT3G16640 // AT4G02450 // AT5G61790 // AT3G48990 // AT1G20620 // AT3G28…
GO:0055044	C	symplast	48	692	899	28362	9.1e-07	1.2e-05	// AT3G57520 // AT5G22060 // AT5G47010 // AT5G61780 // AT4G29010 // AT4G13940 // AT2G47000 // AT3G61430 // AT5G35530 // AT3G20140 // AT1G48470 // AT3G63520 // AT3G15180 // AT1G04410 // AT3G06860 // AT3G51250 // AT4G04910 // AT4G27450 // AT3G15730 // AT1G43170 // AT2G47610 // AT5G58070 // AT4G35790 // AT1G78900 // AT1G57720 // AT3G16640 // AT4G02450 // AT5G61790 // AT3G48990 // AT1G20620 // AT3G28…
GO:0005911	C	cell-cell junction	48	692	901	28362	9.7e-07	1.2e-05	// AT3G57520 // AT5G22060 // AT5G47010 // AT5G61780 // AT4G29010 // AT4G13940 // AT2G47000 // AT3G61430 // AT5G35530 // AT3G20140 // AT1G48470 // AT3G63520 // AT3G15180 // AT1G04410 // AT3G06860 // AT3G51250 // AT4G04910 // AT4G27450 // AT3G15730 // AT1G43170 // AT2G47610 // AT5G58070 // AT4G35790 // AT1G78900 // AT1G57720 // AT3G16640 // AT4G02450 // AT5G61790 // AT3G48990 // AT1G20620 // AT3G28…
GO:0030054	C	cell junction	48	692	901	28362	9.7e-07	1.2e-05	// AT3G57520 // AT5G22060 // AT5G47010 // AT5G61780 // AT4G29010 // AT4G13940 // AT2G47000 // AT3G61430 // AT5G35530 // AT3G20140 // AT1G48470 // AT3G63520 // AT3G15180 // AT1G04410 // AT3G06860 // AT3G51250 // AT4G04910 // AT4G27450 // AT3G15730 // AT1G43170 // AT2G47610 // AT5G58070 // AT4G35790 // AT1G78900 // AT1G57720 // AT3G16640 // AT4G02450 // AT5G61790 // AT3G48990 // AT1G20620 // AT3G28…
GO:0005774	C	vacuolar membrane	41	692	720	28362	1.3e-06	1.6e-05	// AT3G42050 // AT1G09870 // AT1G73030 // AT4G13940 // AT2G47470 // AT1G49300 // AT3G02090 // AT5G13980 // AT3G63520 // AT3G58730 // AT1G04410 // AT1G14320 // AT3G15180 // AT1G43170 // AT2G47610 // AT5G13930 // AT1G78900 // AT5G58070 // AT4G01470 // AT4G11150 // AT5G61790 // AT2G04030 // AT2G47650 // AT5G57655 // AT2G34940 // AT1G04120 // AT1G30360 // AT5G56000 // AT1G54710 // AT3G28715 // AT3G12…
GO:0010598	C	NAD(P)H dehydrogenase complex (plastoquinone)	6	692	13	28362	3.7e-06	4.6e-05	// AT5G58260 // AT1G15980 // AT1G74880 // AT4G09350 // AT1G64770 // AT3G16250
GO:0019866	C	organelle inner membrane	26	692	371	28362	4e-06	4.9e-05	// AT5G16620 // AT3G56940 // AT1G32080 // AT3G02090 // AT5G08530 // AT3G26570 // AT2G21870 // AT5G13720 // AT1G44446 // AT5G64970 // AT1G07030 // AT4G11150 // AT5G13630 // AT4G30950 // AT5G27520 // AT3G44880 // AT2G24820 // AT3G18890 // AT5G12470 // AT5G13450 // AT1G07180 // AT1G03160 // AT4G16160 // AT2G21280 // AT4G00370 // AT1G05140
GO:0071944	C	cell periphery	149	692	4309	28362	7.6e-06	9.2e-05	// AT1G72610 // AT1G18180 // AT3G12780 // AT4G29010 // AT1G32080 // AT3G63520 // AT4G37010 // AT3G18130 // AT3G18200 // AT1G66770 // AT5G01240 // AT3G15730 // AT1G04120 // AT5G58070 // AT1G20620 // AT1G57720 // AT2G26690 // AT4G02450 // AT4G04850 // AT3G14380 // AT5G61790 // AT2G34940 // AT4G01800 // AT1G70730 // AT3G25070 // AT4G24040 // AT3G04120 // AT1G63770 // AT5G64940 // AT4G34670 // AT4G35…
GO:1990904	C	ribonucleoprotein complex	43	692	852	28362	1.3e-05	0.00015	// AT3G50670 // AT4G36130 // AT1G79850 // AT5G61780 // AT2G33450 // AT1G74060 // AT5G35530 // AT5G24510 // AT3G02230 // AT3G54210 // AT1G74970 // AT5G47190 // AT1G14320 // AT1G35680 // AT1G43170 // AT3G55280 // AT2G38140 // AT2G47610 // AT1G07350 // AT5G40950 // AT2G24090 // AT2G29580 // AT1G48350 // AT4G11150 // AT3G63490 // AT1G20620 // AT3G27830 // AT3G09630 // AT5G30510 // AT2G33800 // AT5G47…
GO:0030529	C	intracellular ribonucleoprotein complex	43	692	852	28362	1.3e-05	0.00015	// AT3G50670 // AT4G36130 // AT1G79850 // AT5G61780 // AT2G33450 // AT1G74060 // AT5G35530 // AT5G24510 // AT3G02230 // AT3G54210 // AT1G74970 // AT5G47190 // AT1G14320 // AT1G35680 // AT1G43170 // AT3G55280 // AT2G38140 // AT2G47610 // AT1G07350 // AT5G40950 // AT2G24090 // AT2G29580 // AT1G48350 // AT4G11150 // AT3G63490 // AT1G20620 // AT3G27830 // AT3G09630 // AT5G30510 // AT2G33800 // AT5G47…
GO:0005886	C	plasma membrane	131	692	3735	28362	1.6e-05	0.00019	// AT1G18180 // AT5G12110 // AT1G32080 // AT3G63520 // AT4G37010 // AT3G18130 // AT3G18200 // AT1G66770 // AT5G01240 // AT3G15730 // AT1G04120 // AT5G58070 // AT1G20620 // AT1G57720 // AT2G26690 // AT4G02450 // AT4G04850 // AT3G14380 // AT5G61790 // AT2G34940 // AT4G01800 // AT1G70730 // AT3G25070 // AT4G24040 // AT3G04120 // AT1G63770 // AT4G34670 // AT4G35560 // AT3G56490 // AT5G22060 // AT1G11…
GO:0022626	C	cytosolic ribosome	22	692	323	28362	3.3e-05	0.00037	// AT4G36130 // AT1G79850 // AT1G74060 // AT5G35530 // AT3G02230 // AT1G74970 // AT1G14320 // AT3G55280 // AT1G43170 // AT2G47610 // AT5G24510 // AT2G33450 // AT4G11150 // AT3G63490 // AT1G20620 // AT3G09630 // AT3G14420 // AT5G38410 // AT3G11940 // AT4G34670 // AT1G11860 // AT5G61170
GO:0009514	C	glyoxysome	5	692	12	28362	3.7e-05	0.00041	// AT3G51840 // AT3G06860 // AT5G36880 // AT3G21720 // AT5G03860
GO:0044429	C	mitochondrial part	28	692	486	28362	5.1e-05	0.00056	// AT2G21870 // AT3G48000 // AT3G02090 // AT1G79440 // AT1G50940 // AT3G15730 // AT2G38280 // AT1G07030 // AT4G11150 // AT3G45300 // AT5G08530 // AT3G19170 // AT5G20720 // AT5G27520 // AT3G10920 // AT1G53240 // AT5G13450 // AT2G33800 // AT5G64970 // AT5G46180 // AT3G06850 // AT1G07180 // AT4G16160 // AT3G04120 // AT3G13450 // AT5G62530 // AT1G21400 // AT5G04140
GO:0043234	C	protein complex	72	692	1834	28362	7.5e-05	0.00082	// AT5G16270 // AT5G58260 // AT4G14690 // AT5G16620 // AT5G02120 // AT5G65460 // AT2G21870 // AT1G44575 // AT1G06680 // AT3G61470 // AT3G02090 // AT2G21590 // AT1G20260 // AT3G54440 // AT5G17020 // AT3G18130 // AT1G36070 // AT2G05100 // AT2G34420 // AT5G08530 // AT2G01110 // AT3G07160 // AT2G35370 // AT3G27740 // AT1G74880 // AT4G03280 // AT4G09350 // AT3G48360 // AT2G32950 // AT1G71500 // AT1G78…
