# Supplementary material for: A comprehensive analysis of transcriptomic data for comparison of plants with different photosynthetic pathways in response to drought stress
Source: PLoS One. 2023 Jun 27;18(6):e0287761. doi: 10.1371/journal.pone.0287761 (PMC10298789; doi:10.1371/journal.pone.0287761)
Supplement: S8 Table — (XLSX) [file pone.0287761.s011.xlsx]

## Sheet: Table S8
S8 Table. Gene ontology enrichment analysis of the meta-DEGs in C4 plants group
GO_acc	term_type	Term	queryitem	querytotal	bgitem	bgtotal	pvalue	FDR	entries
GO:0015979	P	photosynthesis	63	520	253	28362	9.6e-47	3.5e-43	// AT3G03380 // AT4G27600 // AT4G14690 // AT3G12780 // AT4G02770 // AT3G56940 // AT2G21970 // AT5G21930 // AT1G06680 // AT3G61470 // AT3G50820 // AT2G05100 // AT2G45770 // AT1G77510 // AT1G50250 // AT4G03280 // AT4G01050 // AT2G34420 // AT1G02910 // AT1G71500 // AT1G54780 // AT1G16720 // AT5G23120 // AT5G49740 // AT5G02120 // AT4G04850 // AT5G13630 // AT2G40300 // AT3G01480 // AT4G30950 // AT1G55…
GO:0044710	P	single-organism metabolic process	199	520	3970	28362	9.7e-42	1.8e-38	// AT2G17630 // AT1G65980 // AT4G14690 // AT3G12780 // AT4G29010 // AT4G14210 // AT4G04350 // AT3G51820 // AT1G48470 // AT5G19220 // AT3G03990 // AT1G70580 // AT4G24620 // AT3G08590 // AT1G08830 // AT5G66680 // AT3G60330 // AT5G62790 // AT1G56560 // AT5G13420 // AT5G61670 // AT4G15440 // AT5G49030 // AT5G49740 // AT2G43090 // AT1G20620 // ATCG00430 // AT1G06690 // AT5G60600 // AT5G09820 // AT3G45…
GO:0008152	P	metabolic process	362	520	12035	28362	2.4e-35	3e-32	// AT2G17630 // AT3G50670 // AT4G14210 // AT5G58870 // AT4G36870 // AT4G25290 // AT3G60330 // AT5G49030 // AT5G49740 // ATCG00430 // AT5G05570 // AT2G32810 // AT3G45300 // AT5G59300 // AT5G48300 // AT1G05010 // AT4G01800 // AT1G06690 // AT2G39940 // AT5G67030 // AT3G10670 // AT3G18290 // AT3G06810 // AT5G49810 // AT2G39800 // AT4G19170 // AT5G11720 // AT1G48920 // AT3G63190 // AT1G71220 // AT2G40…
GO:0006091	P	generation of precursor metabolites and energy	58	520	364	28362	9.8e-34	9e-31	// AT3G03380 // AT2G21970 // AT2G34420 // AT4G38970 // AT3G12780 // AT3G55440 // AT5G21930 // AT5G58330 // AT1G06680 // AT3G61470 // AT2G21590 // AT5G19220 // AT4G24620 // AT3G08590 // AT2G05100 // AT2G45770 // AT1G04410 // AT1G77510 // AT3G58750 // AT1G50250 // AT4G03280 // AT4G01050 // AT1G18270 // AT5G49740 // AT1G71500 // AT1G54780 // AT1G02910 // AT2G36390 // AT3G04120 // AT1G16720 // AT3G01…
GO:0044237	P	cellular metabolic process	312	520	9879	28362	5.2e-31	3.8e-28	// AT2G17630 // AT3G50670 // AT4G14690 // AT1G17370 // AT4G29010 // AT4G14210 // AT1G42970 // AT4G04350 // AT3G51820 // AT1G04530 // AT5G54600 // AT1G48470 // AT5G19220 // AT1G05190 // AT3G03990 // AT1G70580 // AT4G24620 // AT3G08590 // AT4G36870 // AT1G10600 // AT1G08830 // AT5G66680 // AT4G25290 // AT3G60330 // AT4G36080 // AT1G23230 // AT1G07230 // AT5G61670 // AT4G15440 // AT5G49030 // AT5G47…
GO:0009628	P	response to abiotic stimulus	120	520	2022	28362	1.1e-29	6.7e-27	// AT4G14690 // AT3G12780 // AT2G23030 // AT1G08830 // AT1G50250 // AT2G43090 // AT1G20620 // AT4G04850 // AT4G30950 // AT5G61410 // AT5G48300 // AT5G25610 // AT2G28190 // AT5G63860 // AT4G01800 // AT4G34240 // AT4G04770 // AT2G30950 // AT5G63570 // AT2G39940 // AT1G44575 // AT5G67030 // AT1G09340 // AT1G19150 // AT1G55480 // AT5G46110 // AT4G24280 // AT3G57520 // AT3G55440 // AT3G22200 // AT3G60…
GO:0044281	P	small molecule metabolic process	104	520	1597	28362	1.4e-28	7.3e-26	// AT2G17630 // AT3G12780 // AT4G29010 // AT4G04350 // AT1G48470 // AT1G70580 // AT4G24620 // AT3G08590 // AT3G60330 // AT5G62790 // AT5G28020 // AT1G18270 // AT4G15440 // AT5G49030 // AT2G43090 // AT5G60600 // AT5G40760 // AT3G45300 // AT4G30950 // AT5G61410 // AT5G17230 // AT1G43670 // AT1G67280 // AT2G38280 // AT4G17600 // AT5G67030 // AT1G09340 // AT2G29630 // AT3G06810 // AT3G56490 // AT4G10…
GO:0009987	P	cellular process	359	520	12771	28362	5.8e-28	2.6e-25	// AT2G17630 // AT3G50670 // AT4G14210 // AT4G36870 // AT4G25290 // AT3G60330 // AT5G49030 // AT5G49740 // AT3G45300 // AT5G59300 // AT5G48300 // AT1G05010 // AT4G01800 // AT2G39940 // AT5G67030 // AT3G10670 // AT3G18290 // AT3G06810 // AT5G65460 // AT5G49810 // AT2G39800 // AT1G48920 // AT3G63190 // AT1G71220 // AT2G40300 // AT1G03680 // AT3G27830 // AT5G27320 // AT1G32060 // AT2G31960 // AT3G23…
GO:0019684	P	photosynthesis, light reaction	35	520	134	28362	6.2e-27	2.5e-24	// AT3G03380 // AT5G21930 // AT1G06680 // AT3G61470 // AT2G05100 // AT2G34420 // AT2G45770 // AT1G77510 // AT1G50250 // AT4G03280 // AT4G01050 // AT1G73060 // AT1G71500 // AT1G54780 // AT5G49740 // AT1G02910 // AT1G16720 // AT3G01480 // AT4G30950 // AT1G15980 // AT3G54890 // AT1G15820 // AT4G27800 // AT5G35220 // AT3G47470 // AT3G08940 // AT2G30950 // AT3G50820 // AT1G19150 // AT3G16250 // AT3G54…
GO:0055114	P	oxidation-reduction process	98	520	1566	28362	1.2e-25	4.4e-23	// AT1G65980 // AT4G29010 // AT4G14210 // AT5G19220 // AT1G08830 // AT5G62790 // AT1G50250 // AT4G15440 // AT5G49740 // AT1G20620 // ATCG00430 // AT5G60600 // AT5G40760 // AT3G45300 // AT4G30950 // AT5G48300 // AT1G05010 // AT3G44880 // AT2G28190 // AT1G06690 // AT2G30950 // AT4G30210 // AT4G02580 // AT1G54100 // AT3G06810 // AT3G24170 // AT5G60010 // AT5G58330 // AT2G39800 // AT5G67030 // AT1G79…
GO:1901564	P	organonitrogen compound metabolic process	123	520	2569	28362	1.6e-22	5.3e-20	// AT2G17630 // AT4G14690 // AT3G12780 // AT4G04350 // AT3G51820 // AT5G54600 // AT1G48470 // AT1G70580 // AT4G24620 // AT3G08590 // AT1G08830 // AT3G60330 // AT5G28020 // AT5G49030 // AT5G47190 // AT2G43090 // AT4G20360 // AT5G40760 // AT3G45300 // AT5G13650 // AT5G61410 // AT5G10540 // AT3G44880 // AT2G28190 // AT2G38280 // AT4G17600 // AT4G02580 // AT1G09340 // AT2G29630 // AT5G13800 // AT3G63…
GO:0051186	P	cofactor metabolic process	46	520	389	28362	4.8e-22	1.5e-19	// AT4G14690 // AT3G12780 // AT4G13940 // AT3G06650 // AT4G04770 // AT3G51820 // AT5G58330 // AT5G49810 // AT4G24620 // AT3G08590 // AT1G69740 // AT1G02500 // AT1G27320 // AT4G13250 // AT5G36880 // AT3G04120 // AT1G18270 // AT1G44446 // AT3G55440 // AT5G13420 // AT5G13800 // AT5G63570 // AT5G09820 // AT5G13630 // AT1G10500 // AT5G61410 // AT1G03475 // AT3G44880 // AT1G42970 // AT4G38970 // AT4G31…
GO:0044699	P	single-organism process	281	520	9448	28362	6e-22	1.7e-19	// AT2G17630 // AT1G65980 // AT4G14690 // AT3G12780 // AT4G29010 // AT4G14210 // AT1G42970 // AT4G04350 // AT3G51820 // AT1G48470 // AT5G19220 // AT1G05190 // AT3G03990 // AT1G70580 // AT4G24620 // AT3G08590 // AT4G36870 // AT1G08830 // AT5G66680 // AT3G60330 // AT5G62790 // AT1G73030 // AT1G56560 // AT1G07230 // AT5G61670 // AT4G15440 // AT5G49030 // AT5G49740 // AT2G43090 // AT1G20620 // AT4G27…
GO:0019752	P	carboxylic acid metabolic process	66	520	864	28362	1.7e-21	4.4e-19	// AT2G17630 // AT4G31990 // AT1G11840 // AT4G29010 // AT3G55440 // AT4G05160 // AT4G15530 // AT3G22200 // AT4G04350 // AT5G58330 // AT2G39800 // AT1G48470 // AT1G79440 // AT1G70580 // AT4G24620 // AT1G10070 // AT3G58610 // AT1G04410 // AT3G52430 // AT5G36880 // AT3G58750 // AT5G62790 // AT3G08590 // AT5G20980 // AT5G28020 // AT5G49030 // AT3G06860 // AT4G15440 // AT1G43710 // AT5G13420 // AT4G39…
GO:0006082	P	organic acid metabolic process	74	520	1099	28362	4.8e-21	1.2e-18	// AT2G17630 // AT4G31990 // AT1G11840 // AT4G29010 // AT3G21670 // AT4G05160 // AT4G15530 // AT3G22200 // AT4G04350 // AT5G58330 // AT2G39800 // AT1G48470 // AT1G79440 // AT1G70580 // AT4G24620 // AT1G10070 // AT3G58610 // AT1G04410 // AT3G52430 // AT5G36880 // AT1G43710 // AT5G62790 // AT3G08590 // AT5G20980 // AT5G28020 // AT5G49030 // AT3G06860 // AT4G15440 // AT4G13940 // AT5G13420 // AT4G39…
GO:0044763	P	single-organism cellular process	218	520	6591	28362	8.1e-21	1.9e-18	// AT2G17630 // AT1G65980 // AT4G14690 // AT3G12780 // AT4G29010 // AT4G14210 // AT4G04350 // AT3G51820 // AT1G48470 // AT5G19220 // AT3G03990 // AT1G70580 // AT4G24620 // AT3G08590 // AT1G08830 // AT5G66680 // AT3G60330 // AT5G62790 // AT1G56560 // AT1G07230 // AT5G61670 // AT4G15440 // AT5G49030 // AT5G49740 // AT2G43090 // AT1G20620 // AT5G05170 // AT5G56600 // AT4G04770 // AT5G60600 // AT5G09…
GO:0043436	P	oxoacid metabolic process	69	520	973	28362	8.6e-21	1.9e-18	// AT2G17630 // AT4G31990 // AT1G11840 // AT4G29010 // AT3G21670 // AT4G05160 // AT4G15530 // AT3G22200 // AT4G04350 // AT5G58330 // AT2G39800 // AT1G48470 // AT1G79440 // AT1G70580 // AT4G24620 // AT1G10070 // AT3G58610 // AT1G04410 // AT3G52430 // AT5G36880 // AT3G58750 // AT5G62790 // AT3G08590 // AT5G20980 // AT5G28020 // AT5G49030 // AT3G06860 // AT4G15440 // AT1G43710 // AT5G13420 // AT4G39…
GO:0010035	P	response to inorganic substance	67	520	926	28362	1.2e-20	2.5e-18	// AT2G17630 // AT1G65980 // AT3G48170 // AT4G31990 // AT3G24170 // AT1G11840 // AT3G55440 // AT5G20830 // AT3G22200 // AT4G30960 // AT2G47470 // AT2G39800 // AT4G04330 // AT4G34890 // AT3G08590 // AT2G05100 // AT3G58610 // AT1G02500 // AT1G08830 // AT1G27320 // AT1G77510 // AT3G12780 // AT5G62790 // AT1G60420 // AT1G56560 // AT5G06530 // AT5G13420 // AT4G34240 // AT1G20620 // AT5G23120 // AT1G04…
GO:0009416	P	response to light stimulus	59	520	744	28362	5.2e-20	1e-17	// AT3G03380 // AT2G21970 // AT4G14690 // AT5G02120 // AT3G12580 // AT3G61470 // AT3G50820 // AT1G79440 // AT2G05100 // AT2G34420 // AT5G24470 // AT3G52430 // AT1G08830 // AT1G77510 // AT2G46830 // AT1G50250 // AT2G39730 // AT4G03280 // AT1G08540 // AT1G20620 // AT5G63570 // AT4G04850 // AT5G11060 // AT3G45780 // AT4G30950 // AT3G54890 // AT5G48300 // AT1G15820 // AT1G79550 // AT1G42970 // AT2G30…
GO:0071704	P	organic substance metabolic process	299	520	10672	28362	8e-20	1.5e-17	// AT2G17630 // AT3G50670 // AT4G14690 // AT1G17370 // AT4G29010 // AT4G14210 // AT1G42970 // AT4G04350 // AT3G51820 // AT1G04530 // AT5G54600 // AT1G48470 // AT5G19220 // AT1G05190 // AT3G03990 // AT1G70580 // AT4G24620 // AT5G58870 // AT4G36870 // AT1G10600 // AT1G08830 // AT5G66680 // AT4G25290 // AT3G60330 // AT4G36080 // AT1G23230 // AT1G07230 // AT5G61670 // AT4G15440 // AT5G49030 // AT5G47…
GO:0009314	P	response to radiation	59	520	772	28362	2.7e-19	4.7e-17	// AT3G03380 // AT2G21970 // AT4G14690 // AT5G02120 // AT3G12580 // AT3G61470 // AT3G50820 // AT1G79440 // AT2G05100 // AT2G34420 // AT5G24470 // AT3G52430 // AT1G08830 // AT1G77510 // AT2G46830 // AT1G50250 // AT2G39730 // AT4G03280 // AT1G08540 // AT1G20620 // AT5G63570 // AT4G04850 // AT5G11060 // AT3G45780 // AT4G30950 // AT3G54890 // AT5G48300 // AT1G15820 // AT1G79550 // AT1G42970 // AT2G30…
GO:0050896	P	response to stimulus	205	520	6250	28362	7.8e-19	1.3e-16	// AT2G17630 // AT1G65980 // AT4G14690 // AT3G12780 // AT2G23030 // AT1G05190 // AT3G03990 // AT1G11530 // AT3G08590 // AT1G08830 // AT4G25290 // AT1G03160 // AT5G62790 // AT1G56560 // AT4G15440 // AT2G43090 // AT1G20620 // AT5G05170 // AT5G60600 // AT4G04850 // AT4G30950 // AT5G61410 // AT1G43670 // AT5G48300 // AT1G05010 // AT4G15210 // AT5G25610 // AT3G55800 // AT2G28190 // AT1G67280 // AT4G01…
GO:0044711	P	single-organism biosynthetic process	89	520	1735	28362	6.6e-18	1e-15	// AT2G17630 // AT4G14690 // AT3G12780 // AT4G29010 // AT4G14210 // AT3G51820 // AT1G48470 // AT5G19220 // AT3G03990 // AT4G24620 // AT3G60330 // AT5G62790 // AT5G28020 // AT5G61670 // AT2G43090 // AT5G05170 // AT5G60600 // AT5G09820 // AT4G30950 // AT5G17230 // AT1G43670 // AT5G48300 // AT2G38280 // AT4G17600 // AT5G67030 // AT2G29630 // AT4G10260 // AT3G55440 // AT1G31800 // AT2G39800 // AT1G69…
GO:0010038	P	response to metal ion	44	520	481	28362	3e-17	4.6e-15	// AT2G17630 // AT1G65980 // AT4G31990 // AT1G11840 // AT3G55440 // AT5G20830 // AT3G22200 // AT2G47470 // AT3G08590 // AT3G58610 // AT1G02500 // AT1G08830 // AT1G77510 // AT3G12780 // AT5G62790 // AT5G13420 // AT1G20620 // AT5G23120 // AT1G04410 // AT3G04120 // AT4G29060 // AT2G40300 // AT3G19170 // AT5G20720 // AT3G60750 // AT3G10920 // AT5G10540 // AT1G42970 // AT5G09650 // AT2G28190 // AT2G33…
GO:0044723	P	single-organism carbohydrate metabolic process	49	520	613	28362	6.8e-17	1e-14	// AT4G10260 // AT5G10170 // AT3G12780 // AT3G57520 // AT3G55440 // AT5G20830 // AT3G22200 // AT3G02230 // AT2G21590 // AT5G19220 // AT4G24620 // AT3G08590 // AT5G66680 // AT4G21150 // AT5G66530 // AT5G24300 // AT1G04920 // AT1G56560 // AT1G71220 // AT1G18270 // AT5G05170 // AT3G55800 // AT2G36390 // AT5G40760 // AT1G09960 // AT1G32900 // AT5G61410 // AT1G43670 // AT5G48300 // AT3G60750 // AT5G27…
GO:0046686	P	response to cadmium ion	37	520	343	28362	9.1e-17	1.3e-14	// AT2G17630 // AT1G65980 // AT4G31990 // AT3G12780 // AT3G55440 // AT5G20830 // AT3G22200 // AT2G47470 // AT3G08590 // AT3G58610 // AT1G02500 // AT1G77510 // AT1G11840 // AT5G62790 // AT5G13420 // AT1G20620 // AT5G23120 // AT1G04410 // AT3G04120 // AT4G29060 // AT3G19170 // AT5G20720 // AT3G60750 // AT5G10540 // AT1G42970 // AT5G09650 // AT2G33800 // AT4G38970 // AT5G42740 // AT3G12580 // AT1G60…
GO:0042221	P	response to chemical	117	520	2853	28362	2.2e-16	2.9e-14	// AT2G17630 // AT3G12780 // AT1G05190 // AT3G03990 // AT1G11530 // AT3G08590 // AT1G08830 // AT5G62790 // AT1G56560 // AT1G20620 // AT5G60600 // AT1G43670 // AT5G10540 // AT5G25610 // AT2G28190 // AT4G34240 // AT2G38280 // AT2G30950 // AT4G24800 // AT2G39940 // AT5G67030 // AT1G09340 // AT2G29630 // AT4G24280 // AT3G24170 // AT1G11840 // AT3G55440 // AT3G22200 // AT2G47470 // AT2G39800 // AT3G58…
GO:0005975	P	carbohydrate metabolic process	67	520	1144	28362	3.3e-16	4.4e-14	// AT4G10260 // AT5G10170 // AT3G04120 // AT1G11840 // AT3G57520 // AT3G55440 // AT5G20830 // AT3G22200 // AT2G32090 // AT5G58330 // AT1G10760 // AT3G02230 // AT2G21590 // AT5G19220 // AT3G12780 // AT4G24620 // AT3G08590 // AT5G11720 // AT5G66680 // AT3G48530 // AT2G28470 // AT4G21150 // AT5G66530 // AT5G24300 // AT1G04920 // AT1G56560 // AT1G18270 // AT1G71220 // AT5G13420 // AT5G05170 // AT3G55…
GO:0009409	P	response to cold	38	520	384	28362	4.6e-16	5.6e-14	// AT4G31990 // AT3G12780 // AT5G20830 // AT1G10760 // AT3G61470 // AT4G04330 // AT2G05100 // AT1G67280 // AT1G27320 // AT5G61410 // AT2G46830 // AT5G20720 // AT2G39730 // AT1G20620 // AT3G11630 // AT1G35680 // AT5G54770 // AT4G26080 // AT4G21150 // AT1G03680 // AT3G54890 // AT3G22330 // AT1G42970 // AT1G32060 // AT4G13850 // AT2G33800 // AT3G47470 // AT3G26420 // AT1G36160 // AT3G26650 // AT4G17…
GO:0009657	P	plastid organization	29	520	207	28362	4.6e-16	5.6e-14	// AT1G79850 // AT1G35680 // AT2G21280 // AT5G65460 // AT5G54600 // AT2G45770 // AT1G03160 // AT2G38140 // AT1G32080 // AT5G61670 // AT3G63190 // AT1G08540 // AT2G43090 // AT5G23120 // AT5G58140 // AT2G28000 // AT1G62750 // AT3G45780 // AT3G26900 // AT2G30170 // AT2G33800 // AT4G01800 // AT2G30950 // AT2G21170 // AT3G56940 // AT1G44575 // AT1G09340 // AT3G10670 // AT5G35220
GO:0009266	P	response to temperature stimulus	45	520	559	28362	1.1e-15	1.2e-13	// AT4G31990 // AT4G14690 // AT3G12780 // AT5G20830 // AT1G42970 // AT1G10760 // AT3G61470 // AT4G04330 // AT1G79440 // AT2G05100 // AT1G27320 // AT5G61410 // AT2G46830 // AT5G20720 // AT2G39730 // AT1G20620 // AT3G11630 // AT3G04120 // AT1G35680 // AT5G54770 // AT4G26080 // AT4G21150 // AT1G03680 // AT3G54890 // AT3G22330 // AT2G33800 // AT1G32060 // AT4G13850 // AT3G23000 // AT3G47470 // AT3G26…
GO:0044712	P	single-organism catabolic process	45	520	585	28362	4.9e-15	5.6e-13	// AT3G57520 // AT1G11840 // AT4G29010 // AT3G55440 // AT3G22200 // AT1G06310 // AT1G79440 // AT4G34890 // AT1G70580 // AT4G24620 // AT3G08590 // AT3G52430 // AT1G27320 // AT4G13250 // AT3G12780 // AT3G58750 // AT1G42970 // AT1G56560 // AT1G18270 // AT3G06860 // AT4G31390 // AT1G07230 // AT5G13800 // AT3G04120 // AT3G45300 // AT5G61410 // AT5G27520 // AT4G33150 // AT3G44880 // AT1G67280 // AT4G38…
GO:0006950	P	response to stress	129	520	3506	28362	1.3e-14	1.5e-12	// AT4G14690 // AT3G12780 // AT2G23030 // AT1G11530 // AT1G08830 // AT4G25290 // AT1G03160 // AT1G56560 // AT4G15440 // AT2G43090 // AT1G20620 // AT5G05170 // AT5G60600 // AT5G61410 // AT1G05010 // AT3G44880 // AT5G25610 // AT2G28190 // AT1G67280 // AT4G34240 // AT4G24800 // AT2G39940 // AT5G67030 // AT1G09340 // AT3G18290 // AT4G24280 // AT3G57520 // AT3G24170 // AT3G55440 // AT3G22200 // AT2G47…
GO:0009642	P	response to light intensity	23	520	144	28362	4.4e-14	4.7e-12	// AT3G03380 // AT4G14690 // AT5G02120 // AT3G61470 // AT2G05100 // AT1G08830 // AT1G77510 // AT5G54270 // AT1G50250 // AT4G04850 // AT4G30950 // AT3G54890 // AT2G28190 // AT3G47470 // AT4G01800 // AT2G30950 // AT3G12580 // AT3G50820 // AT5G54190 // AT1G21400 // AT5G46110 // AT1G60950 // AT2G21970
GO:0044283	P	small molecule biosynthetic process	46	520	653	28362	4.8e-14	5.1e-12	// AT2G17630 // AT5G10170 // AT4G29010 // AT3G55440 // AT5G54770 // AT2G39800 // AT1G48470 // AT4G24620 // AT1G10070 // AT3G58610 // AT3G52430 // AT4G05160 // AT5G20980 // AT5G28020 // AT3G48530 // AT5G13420 // AT4G39540 // AT2G43090 // AT3G55800 // AT4G17600 // AT5G09820 // AT3G26900 // AT4G30950 // AT5G17230 // AT1G43670 // AT5G28840 // AT5G04140 // AT4G38970 // AT3G61440 // AT5G40390 // AT3G17…
GO:0009767	P	photosynthetic electron transport chain	16	520	56	28362	1.6e-13	1.6e-11	// AT3G03380 // AT2G30950 // AT1G77510 // AT3G50820 // AT1G15980 // AT3G16250 // AT1G50250 // AT5G21930 // AT4G03280 // AT4G30950 // AT4G01050 // AT3G54050 // AT4G27800 // AT5G49740 // AT1G60950 // AT2G45770
GO:0018298	P	protein-chromophore linkage	15	520	46	28362	1.8e-13	1.8e-11	// AT3G45780 // AT3G08940 // AT3G54890 // AT5G02120 // AT1G15820 // AT3G61470 // AT1G19150 // AT2G34420 // AT5G58140 // AT5G63860 // AT3G47470 // AT4G10340 // AT2G05100 // AT5G54270 // AT4G17600
GO:0009056	P	catabolic process	70	520	1430	28362	3e-13	3e-11	// AT3G57520 // AT3G10410 // AT1G11840 // AT4G29010 // AT3G55440 // AT1G50250 // AT3G22200 // AT5G56150 // AT1G06310 // AT1G10760 // AT3G20210 // AT1G79440 // AT4G34890 // AT1G70580 // AT4G24620 // AT3G08590 // AT1G10600 // AT3G52430 // AT1G27320 // AT5G13700 // AT4G13250 // AT3G12780 // AT3G58750 // AT1G42970 // AT3G04120 // AT1G56560 // AT1G18270 // AT3G06860 // AT4G31390 // AT1G07230 // AT1G20…
GO:0016051	P	carbohydrate biosynthetic process	32	520	342	28362	4.1e-13	3.9e-11	// AT4G10260 // AT5G10170 // AT3G12780 // AT3G55440 // AT5G20830 // AT3G02230 // AT2G21590 // AT5G19220 // AT4G24620 // AT5G24300 // AT1G04920 // AT1G71220 // AT5G05170 // AT3G55800 // AT2G36390 // AT3G04120 // AT1G32900 // AT1G43670 // AT5G48300 // AT3G60750 // AT5G27320 // AT1G32060 // AT4G17090 // AT2G31960 // AT1G42970 // AT4G38970 // AT5G40390 // AT5G42740 // AT5G38410 // AT2G21170 // AT3G26…
GO:0042440	P	pigment metabolic process	24	520	181	28362	4.7e-13	4.3e-11	// AT4G14690 // AT4G14210 // AT3G51820 // AT5G61670 // AT3G56940 // AT1G69740 // AT1G27320 // AT4G13250 // AT1G44446 // AT1G71220 // AT5G63570 // AT5G13630 // AT5G17230 // AT1G03475 // AT3G44880 // AT4G31390 // AT4G17600 // AT1G31800 // AT5G67030 // AT5G54190 // AT5G13800 // AT1G74470 // AT1G08450 // AT2G02990
GO:1901575	P	organic substance catabolic process	64	520	1249	28362	5.3e-13	4.8e-11	// AT3G57520 // AT3G10410 // AT1G11840 // AT4G29010 // AT3G55440 // AT1G50250 // AT3G22200 // AT5G56150 // AT1G06310 // AT1G10760 // AT3G20210 // AT1G79440 // AT4G34890 // AT1G70580 // AT4G24620 // AT3G08590 // AT1G10600 // AT3G52430 // AT1G27320 // AT5G13700 // AT4G13250 // AT3G12780 // AT3G58750 // AT1G42970 // AT3G04120 // AT1G56560 // AT1G18270 // AT3G06860 // AT4G31390 // AT1G07230 // AT5G62…
GO:0044238	P	primary metabolic process	261	520	9890	28362	9.2e-13	8.1e-11	// AT2G17630 // AT3G50670 // AT1G17370 // AT4G29010 // AT4G14210 // AT1G42970 // AT4G04350 // AT1G04530 // AT5G54600 // AT1G48470 // AT5G19220 // AT1G05190 // AT3G03990 // AT1G70580 // AT4G24620 // AT5G58870 // AT4G36870 // AT1G10600 // AT1G08830 // AT5G66680 // AT4G25290 // AT3G60330 // AT4G36080 // AT1G23230 // AT1G07230 // AT5G61670 // AT4G15440 // AT5G49030 // AT5G47190 // AT2G43090 // AT1G54…
GO:0009765	P	photosynthesis, light harvesting	14	520	44	28362	1.6e-12	1.3e-10	// AT2G21970 // AT2G30950 // AT3G08940 // AT1G54780 // AT3G54890 // AT1G50250 // AT1G15820 // AT1G19150 // AT3G61470 // AT5G54270 // AT3G47470 // AT4G10340 // AT2G05100 // AT2G34420
GO:0006732	P	coenzyme metabolic process	27	520	264	28362	4.4e-12	3.7e-10	// AT3G12780 // AT4G13940 // AT3G06650 // AT5G58330 // AT5G49810 // AT4G24620 // AT3G08590 // AT1G02500 // AT5G36880 // AT3G04120 // AT5G13420 // AT3G55440 // AT1G18270 // AT1G04410 // AT5G09820 // AT5G61410 // AT1G42970 // AT4G38970 // AT5G42740 // AT1G79550 // AT1G36160 // AT2G21170 // AT3G26650 // AT5G53850 // AT5G40760 // AT2G29630 // AT1G32440
GO:0006006	P	glucose metabolic process	13	520	40	28362	7.9e-12	6.4e-10	// AT5G42740 // AT2G21170 // AT3G26650 // AT3G55440 // AT1G43670 // AT1G42970 // AT3G04120 // AT3G54050 // AT4G38970 // AT3G55800 // AT4G24620 // AT3G08590 // AT5G40760
GO:0055086	P	nucleobase-containing small molecule metabolic process	31	520	370	28362	1.3e-11	1.1e-09	// AT3G12780 // AT4G13940 // AT5G58330 // AT4G34890 // AT4G24620 // AT3G08590 // AT1G04410 // AT1G27320 // AT3G60330 // AT3G04120 // AT5G13420 // AT3G55440 // AT1G18270 // AT5G40760 // AT5G61410 // AT1G42970 // AT1G32060 // AT4G38970 // AT2G26230 // AT3G17810 // AT2G38280 // AT5G42740 // AT1G79550 // AT2G21170 // AT3G26650 // AT5G53850 // AT4G02580 // AT5G43600 // AT3G17470 // AT1G32440 // AT3G56…
GO:0044724	P	single-organism carbohydrate catabolic process	17	520	95	28362	1.9e-11	1.5e-09	// AT5G42740 // AT1G79550 // AT5G61410 // AT2G21170 // AT3G26650 // AT3G57520 // AT1G56560 // AT1G18270 // AT1G42970 // AT3G04120 // AT3G55440 // AT3G29320 // AT4G38970 // AT3G12780 // AT4G24620 // AT3G08590 // AT1G32440
GO:0044282	P	small molecule catabolic process	21	520	162	28362	2e-11	1.5e-09	// AT2G26230 // AT1G11840 // AT5G61410 // AT4G29010 // AT3G55440 // AT4G33150 // AT1G79440 // AT3G58750 // AT3G22200 // AT3G06860 // AT1G11860 // AT2G21170 // AT1G06310 // AT5G62530 // AT1G67280 // AT4G34710 // AT5G27520 // AT1G70580 // AT3G08590 // AT3G45300 // AT5G46180
GO:0005996	P	monosaccharide metabolic process	17	520	99	28362	3.4e-11	2.5e-09	// AT4G10260 // AT5G42740 // AT5G61410 // AT2G21170 // AT3G26650 // AT5G66530 // AT1G43670 // AT1G42970 // AT3G04120 // AT1G09340 // AT3G55440 // AT3G54050 // AT4G38970 // AT3G55800 // AT4G24620 // AT3G08590 // AT5G40760
GO:0046496	P	nicotinamide nucleotide metabolic process	18	520	115	28362	3.5e-11	2.6e-09	// AT5G42740 // AT1G79550 // AT2G21170 // AT5G61410 // AT3G26650 // AT3G55440 // AT3G04120 // AT1G18270 // AT1G42970 // AT5G40760 // AT5G13420 // AT4G38970 // AT5G58330 // AT3G12780 // AT4G24620 // AT3G08590 // AT1G32440 // AT1G04410
GO:0015994	P	chlorophyll metabolic process	16	520	85	28362	3.8e-11	2.7e-09	// AT5G13630 // AT1G27320 // AT4G13250 // AT4G14690 // AT3G56940 // AT1G03475 // AT3G51820 // AT5G54190 // AT5G13800 // AT1G44446 // AT1G74470 // AT5G63570 // AT3G44880 // AT4G31390 // AT1G69740 // AT4G17600
GO:0019362	P	pyridine nucleotide metabolic process	18	520	117	28362	4.5e-11	3.2e-09	// AT5G42740 // AT1G79550 // AT2G21170 // AT5G61410 // AT3G26650 // AT3G55440 // AT3G04120 // AT1G18270 // AT1G42970 // AT5G40760 // AT5G13420 // AT4G38970 // AT5G58330 // AT3G12780 // AT4G24620 // AT3G08590 // AT1G32440 // AT1G04410
GO:0006520	P	cellular amino acid metabolic process	28	520	320	28362	5.2e-11	3.6e-09	// AT2G17630 // AT4G31990 // AT3G22200 // AT4G04350 // AT2G39800 // AT1G48470 // AT1G79440 // AT1G70580 // AT1G10070 // AT3G58610 // AT4G33150 // AT5G28020 // AT1G43710 // AT5G49030 // AT2G43090 // AT3G17720 // AT3G45300 // AT5G20980 // AT3G44740 // AT5G04140 // AT3G61440 // AT5G46180 // AT4G14710 // AT5G53850 // AT5G62530 // AT4G34710 // AT4G13430 // AT1G11860
GO:0009644	P	response to high light intensity	15	520	76	28362	8.7e-11	5.8e-09	// AT3G03380 // AT2G30950 // AT1G77510 // AT4G14690 // AT3G54890 // AT5G02120 // AT1G50250 // AT4G30950 // AT3G61470 // AT2G21970 // AT3G47470 // AT3G12580 // AT2G05100 // AT5G54270 // AT3G50820
GO:0010109	P	regulation of photosynthesis	12	520	39	28362	8.6e-11	5.8e-09	// AT3G03380 // AT3G01480 // AT2G30950 // AT1G77510 // AT3G50820 // AT1G50250 // AT1G64860 // AT4G27800 // AT1G71500 // AT4G01800 // AT4G30950 // AT4G04850
GO:1901135	P	carbohydrate derivative metabolic process	40	520	645	28362	8.9e-11	5.9e-09	// AT3G12780 // AT4G13940 // AT3G02230 // AT4G24620 // AT3G08590 // AT1G27320 // AT4G21150 // AT3G60330 // AT5G62790 // AT5G24300 // AT5G13420 // AT1G71220 // AT3G55440 // AT1G18270 // AT3G55800 // AT2G36390 // AT5G60600 // AT5G40760 // AT5G61410 // AT3G16150 // AT1G43670 // AT5G66680 // AT1G42970 // AT1G32060 // AT5G28840 // AT3G01620 // AT4G38970 // AT2G38280 // AT5G42740 // AT1G79550 // AT2G21…
GO:0006090	P	pyruvate metabolic process	16	520	91	28362	9.3e-11	6e-09	// AT5G42740 // AT1G79550 // AT3G12780 // AT2G21170 // AT3G26650 // AT5G62790 // AT3G08590 // AT1G42970 // AT3G04120 // AT3G55440 // AT1G18270 // AT4G38970 // AT4G15530 // AT4G24620 // AT5G60600 // AT1G32440
GO:0032787	P	monocarboxylic acid metabolic process	34	520	481	28362	1e-10	6.3e-09	// AT1G11840 // AT4G29010 // AT3G55440 // AT5G13420 // AT4G24620 // AT3G08590 // AT3G52430 // AT5G36880 // AT3G58750 // AT5G62790 // AT4G05160 // AT1G18270 // AT3G06860 // AT4G15440 // AT3G48530 // AT4G39540 // AT5G60600 // AT3G04120 // AT4G30950 // AT5G27520 // AT3G12780 // AT1G42970 // AT1G67280 // AT4G38970 // AT4G15530 // AT5G42740 // AT1G79550 // AT1G36160 // AT2G21170 // AT3G26650 // AT5G67…
GO:0072524	P	pyridine-containing compound metabolic process	18	520	125	28362	1.2e-10	7.4e-09	// AT5G42740 // AT1G79550 // AT2G21170 // AT5G61410 // AT3G26650 // AT3G55440 // AT3G04120 // AT1G18270 // AT1G42970 // AT5G40760 // AT5G13420 // AT4G38970 // AT5G58330 // AT3G12780 // AT4G24620 // AT3G08590 // AT1G32440 // AT1G04410
GO:0044262	P	cellular carbohydrate metabolic process	31	520	407	28362	1.2e-10	7.6e-09	// AT4G10260 // AT5G10170 // AT3G55440 // AT5G20830 // AT3G22200 // AT1G10760 // AT3G02230 // AT2G21590 // AT5G19220 // AT4G24620 // AT5G24300 // AT1G04920 // AT1G56560 // AT5G05170 // AT3G55800 // AT2G36390 // AT1G09960 // AT1G32900 // AT5G61410 // AT1G43670 // AT5G48300 // AT4G15210 // AT4G17090 // AT2G31960 // AT5G40390 // AT3G23920 // AT1G62660 // AT5G36890 // AT2G21170 // AT3G29320 // AT3G54…
GO:0005982	P	starch metabolic process	14	520	66	28362	1.6e-10	9.7e-09	// AT4G10260 // AT1G32900 // AT5G24300 // AT1G43670 // AT5G48300 // AT4G15210 // AT1G10760 // AT4G17090 // AT2G21590 // AT5G19220 // AT3G55800 // AT2G36390 // AT4G24620 // AT3G23920
GO:0022900	P	electron transport chain	17	520	112	28362	1.9e-10	1.1e-08	// AT3G03380 // AT2G30950 // AT1G77510 // AT3G50820 // AT1G15980 // AT4G27800 // AT3G16250 // AT1G50250 // AT5G21930 // AT4G02580 // AT4G30950 // AT4G01050 // AT3G54050 // AT4G03280 // AT5G49740 // AT1G60950 // AT2G45770
GO:0006733	P	oxidoreduction coenzyme metabolic process	18	520	130	28362	2.1e-10	1.2e-08	// AT5G42740 // AT1G79550 // AT2G21170 // AT5G61410 // AT3G26650 // AT3G55440 // AT3G04120 // AT1G18270 // AT1G42970 // AT5G40760 // AT5G13420 // AT4G38970 // AT5G58330 // AT3G12780 // AT4G24620 // AT3G08590 // AT1G32440 // AT1G04410
GO:0009768	P	photosynthesis, light harvesting in photosystem I	10	520	23	28362	2.1e-10	1.2e-08	// AT3G08940 // AT3G54890 // AT1G15820 // AT1G19150 // AT3G61470 // AT5G54270 // AT3G47470 // AT4G10340 // AT2G05100 // AT2G34420
GO:0006778	P	porphyrin-containing compound metabolic process	16	520	97	28362	2.2e-10	1.2e-08	// AT5G13630 // AT1G27320 // AT4G13250 // AT4G14690 // AT3G56940 // AT1G03475 // AT3G51820 // AT5G54190 // AT5G13800 // AT1G44446 // AT1G74470 // AT5G63570 // AT3G44880 // AT4G31390 // AT1G69740 // AT4G17600
GO:0033013	P	tetrapyrrole metabolic process	16	520	98	28362	2.5e-10	1.4e-08	// AT5G13630 // AT1G27320 // AT4G13250 // AT4G14690 // AT3G56940 // AT1G03475 // AT3G51820 // AT5G54190 // AT5G13800 // AT1G44446 // AT1G74470 // AT5G63570 // AT3G44880 // AT4G31390 // AT1G69740 // AT4G17600
GO:0072521	P	purine-containing compound metabolic process	23	520	233	28362	3.3e-10	1.8e-08	// AT3G12780 // AT4G13940 // AT4G34890 // AT4G24620 // AT3G08590 // AT3G60330 // AT3G55440 // AT1G18270 // AT3G04120 // AT1G42970 // AT4G38970 // AT2G26230 // AT2G38280 // AT5G42740 // AT1G79550 // AT2G21170 // AT3G26650 // AT5G53850 // AT4G02580 // AT5G43600 // AT3G17470 // AT1G32440 // AT3G56490
GO:0016052	P	carbohydrate catabolic process	24	520	257	28362	3.8e-10	2e-08	// AT3G57520 // AT3G12780 // AT3G55440 // AT1G10760 // AT4G24620 // AT3G08590 // AT1G56560 // AT1G18270 // AT3G04120 // AT5G61410 // AT1G43670 // AT4G15210 // AT4G17090 // AT1G42970 // AT4G38970 // AT3G23920 // AT5G42740 // AT1G79550 // AT5G36890 // AT2G21170 // AT3G26650 // AT1G09340 // AT3G29320 // AT1G32440
GO:0044248	P	cellular catabolic process	51	520	1024	28362	3.8e-10	2e-08	// AT2G22420 // AT3G10410 // AT1G11840 // AT4G29010 // AT3G55440 // AT1G50250 // AT3G22200 // AT5G56150 // AT1G06310 // AT1G10760 // AT3G20210 // AT1G79440 // AT4G34890 // AT1G70580 // AT1G10600 // AT1G27320 // AT4G13250 // AT4G33150 // AT3G58750 // AT1G56560 // AT3G06860 // AT4G31390 // AT1G07230 // AT1G20620 // AT5G62530 // AT5G36890 // AT3G45300 // AT5G59300 // AT3G16150 // AT5G27520 // AT1G43…
GO:0019318	P	hexose metabolic process	14	520	72	28362	4.4e-10	2.3e-08	// AT5G42740 // AT2G21170 // AT3G26650 // AT5G66530 // AT1G43670 // AT1G42970 // AT3G04120 // AT3G55440 // AT3G54050 // AT4G38970 // AT3G55800 // AT4G24620 // AT3G08590 // AT5G40760
GO:1901565	P	organonitrogen compound catabolic process	19	520	164	28362	1e-09	5.3e-08	// AT1G27320 // AT5G13700 // AT4G13250 // AT4G33150 // AT3G22200 // AT1G65840 // AT3G44880 // AT3G17810 // AT1G79440 // AT5G13800 // AT4G34710 // AT4G31390 // AT4G34890 // AT1G70580 // AT5G43600 // AT1G11860 // AT5G62530 // AT3G45300 // AT5G46180
GO:0006094	P	gluconeogenesis	9	520	20	28362	1.3e-09	6.8e-08	// AT5G42740 // AT2G21170 // AT3G55440 // AT1G43670 // AT3G54050 // AT4G38970 // AT3G55800 // AT4G24620 // AT3G04120
GO:0019253	P	reductive pentose-phosphate cycle	9	520	20	28362	1.3e-09	6.8e-08	// AT5G38410 // AT2G21170 // AT3G12780 // AT3G26650 // AT3G60750 // AT1G42970 // AT1G32060 // AT3G54050 // AT3G55800
GO:0019685	P	photosynthesis, dark reaction	9	520	21	28362	1.9e-09	9.4e-08	// AT5G38410 // AT2G21170 // AT3G12780 // AT3G26650 // AT3G60750 // AT1G42970 // AT1G32060 // AT3G54050 // AT3G55800
GO:1901605	P	alpha-amino acid metabolic process	22	520	242	28362	3.2e-09	1.6e-07	// AT2G17630 // AT4G13940 // AT3G22200 // AT2G39800 // AT1G48470 // AT1G79440 // AT1G70580 // AT1G10070 // AT3G58610 // AT4G33150 // AT5G28020 // AT3G17720 // AT5G20980 // AT5G04140 // AT3G61440 // AT5G46180 // AT4G14710 // AT5G53850 // AT5G62530 // AT4G34710 // AT1G11860 // AT4G27070
GO:1901700	P	response to oxygen-containing compound	64	520	1557	28362	3.4e-09	1.6e-07	// AT3G48170 // AT3G24170 // AT4G28080 // AT5G20830 // AT1G42970 // AT4G30960 // AT1G10760 // AT2G39800 // AT4G34890 // AT3G03990 // AT2G05100 // AT3G16640 // AT3G52430 // AT1G08830 // AT1G27320 // AT5G06530 // AT2G46830 // AT3G10920 // AT1G56560 // AT2G39730 // AT1G71220 // AT4G34240 // AT3G55980 // AT5G13200 // AT1G20620 // AT5G36890 // AT5G60600 // AT3G04120 // AT4G09010 // AT2G40300 // AT5G16…
GO:0006757	P	ATP generation from ADP	13	520	71	28362	3.5e-09	1.7e-07	// AT5G42740 // AT1G79550 // AT2G21170 // AT3G12780 // AT3G26650 // AT3G55440 // AT1G42970 // AT3G04120 // AT1G18270 // AT4G38970 // AT4G24620 // AT3G08590 // AT1G32440
GO:0006096	P	glycolytic process	13	520	71	28362	3.5e-09	1.7e-07	// AT5G42740 // AT1G79550 // AT2G21170 // AT3G12780 // AT3G26650 // AT3G55440 // AT1G42970 // AT3G04120 // AT1G18270 // AT4G38970 // AT4G24620 // AT3G08590 // AT1G32440
GO:0009135	P	purine nucleoside diphosphate metabolic process	13	520	73	28362	4.7e-09	2.1e-07	// AT5G42740 // AT1G79550 // AT2G21170 // AT3G12780 // AT3G26650 // AT3G55440 // AT1G42970 // AT3G04120 // AT1G18270 // AT4G38970 // AT4G24620 // AT3G08590 // AT1G32440
GO:0046031	P	ADP metabolic process	13	520	73	28362	4.7e-09	2.1e-07	// AT5G42740 // AT1G79550 // AT2G21170 // AT3G12780 // AT3G26650 // AT3G55440 // AT1G42970 // AT3G04120 // AT1G18270 // AT4G38970 // AT4G24620 // AT3G08590 // AT1G32440
GO:0009179	P	purine ribonucleoside diphosphate metabolic process	13	520	73	28362	4.7e-09	2.1e-07	// AT5G42740 // AT1G79550 // AT2G21170 // AT3G12780 // AT3G26650 // AT3G55440 // AT1G42970 // AT3G04120 // AT1G18270 // AT4G38970 // AT4G24620 // AT3G08590 // AT1G32440
GO:0006457	P	protein folding	22	520	247	28362	4.6e-09	2.1e-07	// AT5G64350 // AT2G47470 // AT5G55220 // AT4G04330 // AT1G77510 // AT1G56300 // AT2G28000 // AT3G07770 // AT3G01480 // AT1G26230 // AT5G61790 // AT5G20720 // AT4G39710 // AT1G08450 // AT5G23240 // AT3G13470 // AT3G12580 // AT5G13120 // AT2G42750 // AT3G15520 // AT4G24280 // AT4G38740
GO:0009185	P	ribonucleoside diphosphate metabolic process	13	520	73	28362	4.7e-09	2.1e-07	// AT5G42740 // AT1G79550 // AT2G21170 // AT3G12780 // AT3G26650 // AT3G55440 // AT1G42970 // AT3G04120 // AT1G18270 // AT4G38970 // AT4G24620 // AT3G08590 // AT1G32440
GO:0015977	P	carbon fixation	9	520	24	28362	4.9e-09	2.1e-07	// AT5G38410 // AT2G21170 // AT3G12780 // AT3G26650 // AT3G60750 // AT1G42970 // AT1G32060 // AT3G54050 // AT3G55800
GO:0019319	P	hexose biosynthetic process	9	520	24	28362	4.9e-09	2.1e-07	// AT5G42740 // AT2G21170 // AT3G55440 // AT1G43670 // AT3G54050 // AT4G38970 // AT3G55800 // AT4G24620 // AT3G04120
GO:1901566	P	organonitrogen compound biosynthetic process	77	520	2076	28362	5.9e-09	2.5e-07	// AT2G17630 // AT1G62750 // AT3G44740 // AT1G79850 // AT4G14690 // AT1G35680 // AT4G27130 // AT5G54770 // AT4G04350 // AT3G51820 // AT2G31060 // AT2G39800 // AT1G48470 // AT3G54210 // AT5G54600 // AT1G74970 // AT2G04520 // AT1G69740 // AT3G52430 // AT1G08830 // AT3G60330 // AT3G58610 // AT1G10070 // AT2G34750 // AT5G28020 // AT1G44446 // AT3G63190 // AT2G38140 // AT5G49030 // AT5G47190 // AT4G39…
GO:0009058	P	biosynthetic process	172	520	6255	28362	7e-09	3e-07	// AT2G17630 // AT4G14690 // AT3G12780 // AT4G29010 // AT4G14210 // AT4G04350 // AT3G51820 // AT5G46250 // AT5G54600 // AT1G48470 // AT5G19220 // AT3G03990 // AT1G70580 // AT4G24620 // AT4G36870 // AT1G08830 // AT5G66680 // AT3G60330 // AT5G62790 // AT1G23230 // AT5G61670 // AT5G49030 // AT5G47190 // AT2G43090 // AT3G06650 // AT4G20360 // AT4G04770 // AT5G60600 // AT5G09820 // AT5G13650 // AT4G30…
GO:0006165	P	nucleoside diphosphate phosphorylation	13	520	76	28362	7.3e-09	3e-07	// AT5G42740 // AT1G79550 // AT2G21170 // AT3G12780 // AT3G26650 // AT3G55440 // AT1G42970 // AT3G04120 // AT1G18270 // AT4G38970 // AT4G24620 // AT3G08590 // AT1G32440
GO:0046148	P	pigment biosynthetic process	17	520	148	28362	8.7e-09	3.6e-07	// AT5G13630 // AT4G14690 // AT5G17230 // AT4G14210 // AT3G51820 // AT1G31800 // AT1G03475 // AT5G67030 // AT1G44446 // AT5G54190 // AT5G61670 // AT1G74470 // AT3G56940 // AT4G17600 // AT5G63570 // AT1G69740 // AT2G02990
GO:0046364	P	monosaccharide biosynthetic process	9	520	26	28362	8.6e-09	3.6e-07	// AT5G42740 // AT2G21170 // AT3G55440 // AT1G43670 // AT3G54050 // AT4G38970 // AT3G55800 // AT4G24620 // AT3G04120
GO:0046939	P	nucleotide phosphorylation	13	520	78	28362	9.6e-09	3.9e-07	// AT5G42740 // AT1G79550 // AT2G21170 // AT3G12780 // AT3G26650 // AT3G55440 // AT1G42970 // AT3G04120 // AT1G18270 // AT4G38970 // AT4G24620 // AT3G08590 // AT1G32440
GO:0009658	P	chloroplast organization	17	520	150	28362	1e-08	4.2e-07	// AT1G62750 // AT3G45780 // AT3G26900 // AT1G35680 // AT2G21170 // AT3G56940 // AT5G65460 // AT2G21280 // AT1G32080 // AT3G63190 // AT1G09340 // AT1G08540 // AT5G58140 // AT2G43090 // AT4G01800 // AT5G35220 // AT2G28000
GO:0009617	P	response to bacterium	29	520	441	28362	1.1e-08	4.4e-07	// AT1G06680 // AT4G33300 // AT3G16640 // AT3G52430 // AT1G08830 // AT1G27320 // AT1G03160 // AT2G39730 // AT4G03280 // AT3G63190 // AT4G01050 // AT5G14740 // AT3G55800 // AT3G11630 // AT5G60600 // AT3G01480 // AT3G10920 // AT3G44880 // AT1G32060 // AT5G09650 // AT3G12580 // AT5G46180 // AT1G79550 // AT1G62660 // AT2G39940 // AT3G26520 // AT1G09340 // AT2G29630 // AT1G08450
GO:0005985	P	sucrose metabolic process	10	520	38	28362	1.2e-08	4.6e-07	// AT1G09960 // AT5G20830 // AT1G62660 // AT1G56560 // AT1G43670 // AT1G04920 // AT3G22200 // AT3G54050 // AT3G55800 // AT5G40390
GO:0034285	P	response to disaccharide	12	520	65	28362	1.3e-08	5e-07	// AT3G52430 // AT1G08830 // AT1G27320 // AT3G26650 // AT5G20830 // AT1G42970 // AT1G10760 // AT2G28190 // AT1G21400 // AT1G16880 // AT3G04120 // AT5G04140
GO:0009132	P	nucleoside diphosphate metabolic process	13	520	81	28362	1.4e-08	5.5e-07	// AT5G42740 // AT1G79550 // AT2G21170 // AT3G12780 // AT3G26650 // AT3G55440 // AT1G42970 // AT3G04120 // AT1G18270 // AT4G38970 // AT4G24620 // AT3G08590 // AT1G32440
GO:0019693	P	ribose phosphate metabolic process	21	520	245	28362	1.9e-08	7.2e-07	// AT5G42740 // AT1G79550 // AT3G60330 // AT5G61410 // AT3G26650 // AT3G55440 // AT3G04120 // AT1G42970 // AT1G18270 // AT4G02580 // AT5G40760 // AT2G21170 // AT5G13420 // AT3G17470 // AT2G38280 // AT4G38970 // AT3G12780 // AT4G24620 // AT3G08590 // AT1G32440 // AT3G56490
GO:0051188	P	cofactor biosynthetic process	20	520	229	28362	3.1e-08	1.2e-06	// AT1G02500 // AT5G13630 // AT1G10500 // AT5G36880 // AT1G36160 // AT3G06650 // AT4G04770 // AT3G56940 // AT1G03475 // AT3G51820 // AT2G29630 // AT5G54190 // AT3G10670 // AT1G44446 // AT1G74470 // AT5G63570 // AT4G14690 // AT5G09820 // AT1G69740 // AT4G17600
GO:0009117	P	nucleotide metabolic process	23	520	302	28362	3.1e-08	1.2e-06	// AT3G12780 // AT3G55440 // AT5G58330 // AT4G24620 // AT3G08590 // AT1G04410 // AT3G60330 // AT5G13420 // AT1G18270 // AT3G04120 // AT5G61410 // AT1G42970 // AT4G38970 // AT2G38280 // AT5G42740 // AT1G79550 // AT2G21170 // AT3G26650 // AT4G02580 // AT5G40760 // AT3G17470 // AT1G32440 // AT3G56490
GO:0046395	P	carboxylic acid catabolic process	14	520	105	28362	3.3e-08	1.2e-06	// AT4G33150 // AT1G06310 // AT4G29010 // AT5G27520 // AT3G58750 // AT3G22200 // AT3G06860 // AT5G62530 // AT4G34710 // AT1G79440 // AT1G70580 // AT1G11860 // AT3G45300 // AT5G46180
GO:0019637	P	organophosphate metabolic process	31	520	524	28362	3.4e-08	1.2e-06	// AT5G10170 // AT3G12780 // AT3G55440 // AT5G58330 // AT4G24620 // AT3G08590 // AT1G04410 // AT3G60330 // AT5G62790 // AT1G07230 // AT5G13420 // AT1G18270 // AT3G55800 // AT5G60600 // AT5G40760 // AT5G61410 // AT1G43670 // AT1G42970 // AT4G38970 // AT2G38280 // AT5G42740 // AT1G79550 // AT2G21170 // AT3G26650 // AT4G02580 // AT3G04120 // AT2G29630 // AT3G17470 // AT3G54050 // AT1G32440 // AT3G56…
GO:0006753	P	nucleoside phosphate metabolic process	23	520	305	28362	3.7e-08	1.3e-06	// AT3G12780 // AT3G55440 // AT5G58330 // AT4G24620 // AT3G08590 // AT1G04410 // AT3G60330 // AT5G13420 // AT1G18270 // AT3G04120 // AT5G61410 // AT1G42970 // AT4G38970 // AT2G38280 // AT5G42740 // AT1G79550 // AT2G21170 // AT3G26650 // AT4G02580 // AT5G40760 // AT3G17470 // AT1G32440 // AT3G56490
GO:0010207	P	photosystem II assembly	8	520	22	28362	4.3e-08	1.5e-06	// AT3G01480 // AT3G50820 // AT1G02910 // AT1G71500 // AT1G73060 // AT4G10340 // AT5G35220 // AT1G16720
GO:1901576	P	organic substance biosynthetic process	161	520	5913	28362	5.5e-08	2e-06	// AT2G17630 // AT4G14690 // AT3G12780 // AT4G29010 // AT4G14210 // AT4G04350 // AT3G51820 // AT5G46250 // AT1G48470 // AT5G19220 // AT3G03990 // AT4G24620 // AT4G36870 // AT1G08830 // AT5G66680 // AT3G60330 // AT5G62790 // AT1G23230 // AT5G61670 // AT5G49030 // AT5G47190 // AT2G43090 // AT5G05170 // AT4G20360 // AT5G60600 // AT5G09820 // AT5G13650 // AT4G30950 // AT5G17230 // AT1G43670 // AT5G48…
GO:0015995	P	chlorophyll biosynthetic process	11	520	61	28362	6.5e-08	2.3e-06	// AT4G14690 // AT3G56940 // AT1G03475 // AT3G51820 // AT5G54190 // AT1G44446 // AT1G74470 // AT4G17600 // AT5G63570 // AT1G69740 // AT5G13630
GO:0006979	P	response to oxidative stress	28	520	453	28362	6.8e-08	2.3e-06	// AT3G57520 // AT3G24170 // AT2G22420 // AT3G22200 // AT5G64940 // AT4G34890 // AT1G11530 // AT1G08830 // AT5G20720 // AT1G56560 // AT1G80130 // AT5G13650 // AT1G20620 // AT3G04120 // AT2G40300 // AT5G16470 // AT1G03680 // AT3G10920 // AT2G28190 // AT5G40390 // AT4G31390 // AT3G12580 // AT5G36890 // AT1G76760 // AT4G02580 // AT2G39800 // AT4G09010 // AT4G34710
GO:0044042	P	glucan metabolic process	19	520	218	28362	7.1e-08	2.4e-06	// AT4G10260 // AT1G32900 // AT5G36890 // AT5G24300 // AT1G43670 // AT5G48300 // AT4G17090 // AT4G15210 // AT1G10760 // AT3G29320 // AT3G02230 // AT2G21590 // AT5G19220 // AT5G05170 // AT3G55800 // AT2G31960 // AT2G36390 // AT4G24620 // AT3G23920
GO:0006073	P	cellular glucan metabolic process	19	520	218	28362	7.1e-08	2.4e-06	// AT4G10260 // AT1G32900 // AT5G36890 // AT5G24300 // AT1G43670 // AT5G48300 // AT4G17090 // AT4G15210 // AT1G10760 // AT3G29320 // AT3G02230 // AT2G21590 // AT5G19220 // AT5G05170 // AT3G55800 // AT2G31960 // AT2G36390 // AT4G24620 // AT3G23920
GO:0009743	P	response to carbohydrate	15	520	133	28362	8.1e-08	2.7e-06	// AT3G52430 // AT1G08830 // AT1G27320 // AT3G26650 // AT1G42970 // AT1G43670 // AT5G20830 // AT1G79550 // AT5G67030 // AT1G10760 // AT2G28190 // AT1G21400 // AT1G16880 // AT3G04120 // AT5G04140
GO:0046128	P	purine ribonucleoside metabolic process	18	520	197	28362	8.1e-08	2.7e-06	// AT5G42740 // AT1G79550 // AT2G21170 // AT3G60330 // AT3G26650 // AT4G13940 // AT5G53850 // AT4G02580 // AT3G04120 // AT3G55440 // AT1G18270 // AT3G17470 // AT1G42970 // AT4G38970 // AT3G12780 // AT4G24620 // AT3G08590 // AT1G32440
GO:0006807	P	nitrogen compound metabolic process	167	520	6241	28362	8.8e-08	2.9e-06	// AT2G17630 // AT3G50670 // AT4G14690 // AT1G17370 // AT4G04350 // AT3G51820 // AT1G04530 // AT5G54600 // AT1G48470 // AT1G70580 // AT4G24620 // AT3G08590 // AT4G36870 // AT1G08830 // AT4G25290 // AT3G60330 // AT1G23230 // AT3G48530 // AT5G49030 // AT5G47190 // AT2G43090 // AT4G20360 // AT5G40760 // AT3G45300 // AT5G13650 // AT5G61410 // AT5G10540 // AT3G44880 // AT2G28190 // AT3G27180 // AT2G39…
GO:0042278	P	purine nucleoside metabolic process	18	520	200	28362	1e-07	3.3e-06	// AT5G42740 // AT1G79550 // AT2G21170 // AT3G60330 // AT3G26650 // AT4G13940 // AT5G53850 // AT4G02580 // AT3G04120 // AT3G55440 // AT1G18270 // AT3G17470 // AT1G42970 // AT4G38970 // AT3G12780 // AT4G24620 // AT3G08590 // AT1G32440
GO:0009150	P	purine ribonucleotide metabolic process	18	520	202	28362	1.2e-07	3.7e-06	// AT5G42740 // AT1G79550 // AT2G21170 // AT3G60330 // AT3G26650 // AT3G55440 // AT1G42970 // AT4G02580 // AT3G04120 // AT1G18270 // AT3G17470 // AT2G38280 // AT4G38970 // AT3G12780 // AT4G24620 // AT3G08590 // AT1G32440 // AT3G56490
GO:0006081	P	cellular aldehyde metabolic process	11	520	65	28362	1.2e-07	3.7e-06	// AT4G34240 // AT5G61410 // AT2G21170 // AT5G62790 // AT1G11840 // AT3G55440 // AT5G13420 // AT1G67280 // AT4G38970 // AT5G60600 // AT5G40760
GO:0042742	P	defense response to bacterium	24	520	354	28362	1.2e-07	3.9e-06	// AT1G06680 // AT4G33300 // AT3G16640 // AT3G52430 // AT1G08830 // AT1G27320 // AT1G03160 // AT2G39730 // AT4G03280 // AT3G63190 // AT4G01050 // AT5G14740 // AT3G55800 // AT3G11630 // AT3G01480 // AT3G10920 // AT3G44880 // AT1G32060 // AT5G09650 // AT5G46180 // AT2G39940 // AT3G26520 // AT1G09340 // AT1G08450
GO:0042548	P	regulation of photosynthesis, light reaction	8	520	26	28362	1.3e-07	4e-06	// AT3G03380 // AT3G01480 // AT2G30950 // AT1G77510 // AT3G50820 // AT1G50250 // AT1G71500 // AT4G30950
GO:0005984	P	disaccharide metabolic process	11	520	66	28362	1.3e-07	4.1e-06	// AT1G09960 // AT5G20830 // AT1G62660 // AT1G56560 // AT1G43670 // AT1G04920 // AT3G22200 // AT4G17090 // AT3G54050 // AT3G55800 // AT5G40390
GO:0006163	P	purine nucleotide metabolic process	18	520	204	28362	1.3e-07	4.1e-06	// AT5G42740 // AT1G79550 // AT2G21170 // AT3G60330 // AT3G26650 // AT3G55440 // AT1G42970 // AT4G02580 // AT3G04120 // AT1G18270 // AT3G17470 // AT2G38280 // AT4G38970 // AT3G12780 // AT4G24620 // AT3G08590 // AT1G32440 // AT3G56490
GO:0010027	P	thylakoid membrane organization	9	520	38	28362	1.4e-07	4.3e-06	// AT2G30950 // AT3G26900 // AT1G35680 // AT1G03160 // AT1G44575 // AT2G30170 // AT3G10670 // AT5G35220 // AT2G45770
GO:0016054	P	organic acid catabolic process	14	520	121	28362	1.6e-07	5.1e-06	// AT4G33150 // AT1G06310 // AT4G29010 // AT5G27520 // AT3G58750 // AT3G22200 // AT3G06860 // AT5G62530 // AT4G34710 // AT1G79440 // AT1G70580 // AT1G11860 // AT3G45300 // AT5G46180
GO:0009668	P	plastid membrane organization	9	520	39	28362	1.7e-07	5.1e-06	// AT2G30950 // AT3G26900 // AT1G35680 // AT1G03160 // AT1G44575 // AT2G30170 // AT3G10670 // AT5G35220 // AT2G45770
GO:0006779	P	porphyrin-containing compound biosynthetic process	11	520	68	28362	1.7e-07	5.2e-06	// AT4G14690 // AT3G56940 // AT1G03475 // AT3G51820 // AT5G54190 // AT1G44446 // AT1G74470 // AT4G17600 // AT5G63570 // AT1G69740 // AT5G13630
GO:0009116	P	nucleoside metabolic process	20	520	258	28362	1.9e-07	5.7e-06	// AT5G42740 // AT1G27320 // AT2G21170 // AT3G60330 // AT3G26650 // AT4G13940 // AT3G04120 // AT5G53850 // AT1G79550 // AT4G02580 // AT1G32060 // AT3G55440 // AT1G18270 // AT3G17470 // AT1G42970 // AT4G38970 // AT3G12780 // AT4G24620 // AT3G08590 // AT1G32440
GO:0043467	P	regulation of generation of precursor metabolites and energy	8	520	28	28362	2e-07	6e-06	// AT3G03380 // AT3G01480 // AT2G30950 // AT1G77510 // AT3G50820 // AT1G50250 // AT1G71500 // AT4G30950
GO:0033014	P	tetrapyrrole biosynthetic process	11	520	71	28362	2.6e-07	7.5e-06	// AT4G14690 // AT3G56940 // AT1G03475 // AT3G51820 // AT5G54190 // AT1G44446 // AT1G74470 // AT4G17600 // AT5G63570 // AT1G69740 // AT5G13630
GO:0044249	P	cellular biosynthetic process	157	520	5870	28362	2.8e-07	8.1e-06	// AT2G17630 // AT4G14690 // AT4G29010 // AT4G14210 // AT4G04350 // AT3G51820 // AT5G46250 // AT1G48470 // AT5G19220 // AT3G03990 // AT1G70580 // AT4G36870 // AT1G08830 // AT5G66680 // AT3G60330 // AT5G62790 // AT1G23230 // AT5G61670 // AT5G49030 // AT5G47190 // AT2G43090 // AT5G05170 // AT4G20360 // AT4G04770 // AT5G60600 // AT5G09820 // AT5G13650 // AT4G30950 // AT5G17230 // AT1G43670 // AT5G48…
GO:0046034	P	ATP metabolic process	15	520	148	28362	2.9e-07	8.4e-06	// AT5G42740 // AT1G79550 // AT3G60330 // AT2G21170 // AT3G26650 // AT3G55440 // AT4G02580 // AT3G04120 // AT1G18270 // AT1G42970 // AT4G38970 // AT3G12780 // AT4G24620 // AT3G08590 // AT1G32440
GO:0009311	P	oligosaccharide metabolic process	13	520	108	28362	3e-07	8.6e-06	// AT1G09960 // AT3G57520 // AT5G20830 // AT1G62660 // AT1G56560 // AT1G43670 // AT1G04920 // AT3G22200 // AT5G27320 // AT4G17090 // AT3G54050 // AT3G55800 // AT5G40390
GO:0034637	P	cellular carbohydrate biosynthetic process	18	520	219	28362	3.5e-07	1e-05	// AT4G10260 // AT5G10170 // AT1G04920 // AT1G32900 // AT2G21590 // AT5G20830 // AT5G24300 // AT1G43670 // AT5G48300 // AT4G17090 // AT3G02230 // AT3G54050 // AT5G19220 // AT5G05170 // AT3G55800 // AT2G31960 // AT2G36390 // AT5G40390
GO:0009735	P	response to cytokinin	19	520	244	28362	3.6e-07	1e-05	// AT1G27320 // AT3G08940 // AT1G36160 // AT3G55440 // AT1G73060 // AT1G03475 // AT1G32060 // AT5G30510 // AT3G16640 // AT3G54050 // AT2G30950 // AT5G40950 // AT1G05190 // AT5G23120 // AT5G58140 // AT1G16880 // AT4G02450 // AT4G38740 // AT1G04410
GO:0009167	P	purine ribonucleoside monophosphate metabolic process	16	520	174	28362	3.9e-07	1.1e-05	// AT5G42740 // AT1G79550 // AT3G60330 // AT2G21170 // AT3G26650 // AT3G55440 // AT4G02580 // AT3G04120 // AT1G18270 // AT1G42970 // AT4G38970 // AT3G12780 // AT4G24620 // AT3G08590 // AT1G32440 // AT2G38280
GO:0009259	P	ribonucleotide metabolic process	18	520	221	28362	4e-07	1.1e-05	// AT5G42740 // AT1G79550 // AT2G21170 // AT3G60330 // AT3G26650 // AT3G55440 // AT1G42970 // AT4G02580 // AT3G04120 // AT1G18270 // AT3G17470 // AT2G38280 // AT4G38970 // AT3G12780 // AT4G24620 // AT3G08590 // AT1G32440 // AT3G56490
GO:0009126	P	purine nucleoside monophosphate metabolic process	16	520	174	28362	3.9e-07	1.1e-05	// AT5G42740 // AT1G79550 // AT3G60330 // AT2G21170 // AT3G26650 // AT3G55440 // AT4G02580 // AT3G04120 // AT1G18270 // AT1G42970 // AT4G38970 // AT3G12780 // AT4G24620 // AT3G08590 // AT1G32440 // AT2G38280
GO:0009205	P	purine ribonucleoside triphosphate metabolic process	15	520	155	28362	5e-07	1.4e-05	// AT5G42740 // AT1G79550 // AT3G60330 // AT2G21170 // AT3G26650 // AT3G55440 // AT4G02580 // AT3G04120 // AT1G18270 // AT1G42970 // AT4G38970 // AT3G12780 // AT4G24620 // AT3G08590 // AT1G32440
GO:0032544	P	plastid translation	6	520	12	28362	5.1e-07	1.4e-05	// AT5G54600 // AT3G63190 // AT1G09340 // AT2G38140 // AT1G79850 // AT2G33800
GO:0009119	P	ribonucleoside metabolic process	18	520	227	28362	5.7e-07	1.5e-05	// AT5G42740 // AT1G79550 // AT2G21170 // AT3G60330 // AT3G26650 // AT4G13940 // AT5G53850 // AT4G02580 // AT3G04120 // AT3G55440 // AT1G18270 // AT3G17470 // AT1G42970 // AT4G38970 // AT3G12780 // AT4G24620 // AT3G08590 // AT1G32440
GO:0009144	P	purine nucleoside triphosphate metabolic process	15	520	157	28362	5.8e-07	1.6e-05	// AT5G42740 // AT1G79550 // AT3G60330 // AT2G21170 // AT3G26650 // AT3G55440 // AT4G02580 // AT3G04120 // AT1G18270 // AT1G42970 // AT4G38970 // AT3G12780 // AT4G24620 // AT3G08590 // AT1G32440
GO:0009744	P	response to sucrose	10	520	62	28362	6.5e-07	1.7e-05	// AT1G08830 // AT1G27320 // AT3G26650 // AT5G20830 // AT1G42970 // AT2G28190 // AT1G21400 // AT1G16880 // AT3G04120 // AT5G04140
GO:0006970	P	response to osmotic stress	32	520	636	28362	6.5e-07	1.7e-05	// AT3G55440 // AT5G20830 // AT3G22200 // AT4G30960 // AT2G39800 // AT2G23030 // AT4G04330 // AT1G02500 // AT1G08830 // AT1G27320 // AT1G77510 // AT2G46830 // AT2G43090 // AT1G04410 // AT3G04120 // AT5G10860 // AT3G60750 // AT3G10920 // AT5G25610 // AT4G13850 // AT2G28190 // AT5G46180 // AT4G35830 // AT4G24800 // AT1G54100 // AT3G26520 // AT5G09650 // AT5G67030 // AT3G02230 // AT5G62530 // AT4G34…
GO:0009637	P	response to blue light	11	520	81	28362	8.4e-07	2.2e-05	// AT3G45780 // AT3G08940 // AT5G38410 // AT4G14690 // AT3G54890 // AT2G05100 // AT1G08540 // AT5G58140 // AT4G10340 // AT4G38740 // AT1G19150
GO:0019252	P	starch biosynthetic process	8	520	35	28362	8.7e-07	2.3e-05	// AT4G10260 // AT1G32900 // AT5G24300 // AT5G48300 // AT2G21590 // AT5G19220 // AT3G55800 // AT2G36390
GO:0044275	P	cellular carbohydrate catabolic process	10	520	65	28362	9.5e-07	2.5e-05	// AT2G21170 // AT5G36890 // AT3G55440 // AT1G43670 // AT1G56560 // AT4G17090 // AT4G15210 // AT1G10760 // AT3G29320 // AT3G23920
GO:0010114	P	response to red light	10	520	65	28362	9.5e-07	2.5e-05	// AT3G08940 // AT5G38410 // AT4G14690 // AT3G54890 // AT5G67030 // AT1G08540 // AT4G10340 // AT2G05100 // AT1G19150 // AT5G24470
GO:0009199	P	ribonucleoside triphosphate metabolic process	15	520	165	28362	1e-06	2.6e-05	// AT5G42740 // AT1G79550 // AT3G60330 // AT2G21170 // AT3G26650 // AT3G55440 // AT4G02580 // AT3G04120 // AT1G18270 // AT1G42970 // AT4G38970 // AT3G12780 // AT4G24620 // AT3G08590 // AT1G32440
GO:0043155	P	negative regulation of photosynthesis, light reaction	6	520	14	28362	1e-06	2.6e-05	// AT3G03380 // AT2G30950 // AT1G77510 // AT3G50820 // AT1G50250 // AT4G30950
GO:0010205	P	photoinhibition	6	520	14	28362	1e-06	2.6e-05	// AT3G03380 // AT2G30950 // AT1G77510 // AT3G50820 // AT1G50250 // AT4G30950
GO:0000302	P	response to reactive oxygen species	15	520	166	28362	1.1e-06	2.8e-05	// AT2G40300 // AT1G08830 // AT5G16470 // AT3G12580 // AT5G36890 // AT5G20720 // AT3G10920 // AT1G56560 // AT3G24170 // AT2G28190 // AT4G09010 // AT1G20620 // AT4G34890 // AT3G04120 // AT5G13650
GO:0009161	P	ribonucleoside monophosphate metabolic process	16	520	191	28362	1.2e-06	3.1e-05	// AT5G42740 // AT1G79550 // AT3G60330 // AT2G21170 // AT3G26650 // AT3G55440 // AT4G02580 // AT3G04120 // AT1G18270 // AT1G42970 // AT4G38970 // AT3G12780 // AT4G24620 // AT3G08590 // AT1G32440 // AT2G38280
GO:0016053	P	organic acid biosynthetic process	28	520	531	28362	1.4e-06	3.4e-05	// AT2G17630 // AT4G29010 // AT2G39800 // AT1G48470 // AT1G10070 // AT3G58610 // AT3G52430 // AT4G05160 // AT5G28020 // AT5G13420 // AT3G48530 // AT4G39540 // AT2G43090 // AT3G26900 // AT4G30950 // AT5G20980 // AT5G28840 // AT5G04140 // AT3G61440 // AT3G17810 // AT5G46180 // AT1G36160 // AT4G14710 // AT5G53850 // AT5G67030 // AT4G13430 // AT1G32440 // AT4G27070
GO:0009141	P	nucleoside triphosphate metabolic process	15	520	170	28362	1.5e-06	3.6e-05	// AT5G42740 // AT1G79550 // AT3G60330 // AT2G21170 // AT3G26650 // AT3G55440 // AT4G02580 // AT3G04120 // AT1G18270 // AT1G42970 // AT4G38970 // AT3G12780 // AT4G24620 // AT3G08590 // AT1G32440
GO:0006796	P	phosphate-containing compound metabolic process	61	520	1735	28362	1.5e-06	3.6e-05	// AT4G27600 // AT5G10170 // AT4G30960 // AT5G58350 // AT3G12780 // AT3G55440 // AT1G42970 // AT2G18230 // AT3G06483 // AT1G10760 // AT2G39800 // AT2G23030 // AT3G16560 // AT4G24620 // AT3G08590 // AT1G04410 // AT3G60330 // AT2G29630 // AT4G36080 // AT3G04120 // AT3G24190 // AT1G07230 // AT4G31390 // AT5G13420 // AT4G39540 // AT1G18270 // AT3G55800 // AT5G58140 // AT5G60600 // AT5G40760 // AT3G45…
GO:0010033	P	response to organic substance	68	520	2023	28362	1.6e-06	3.9e-05	// AT3G48170 // AT4G28080 // AT3G55440 // AT5G20830 // AT3G22200 // AT1G10760 // AT2G39800 // AT3G55980 // AT3G03990 // AT1G04410 // AT3G52430 // AT1G08830 // AT1G27320 // AT3G08940 // AT2G46830 // AT2G38280 // AT2G39730 // AT1G05190 // AT1G71220 // AT5G19140 // AT1G73060 // AT5G13200 // AT5G40950 // AT5G23120 // AT5G58140 // AT3G16640 // AT5G60600 // AT1G79550 // AT4G26080 // AT5G20720 // AT4G26…
GO:0009063	P	cellular amino acid catabolic process	9	520	53	28362	1.6e-06	3.9e-05	// AT4G33150 // AT3G22200 // AT5G62530 // AT4G34710 // AT1G79440 // AT1G70580 // AT1G11860 // AT3G45300 // AT5G46180
GO:1901657	P	glycosyl compound metabolic process	21	520	326	28362	1.6e-06	3.9e-05	// AT5G42740 // AT1G27320 // AT2G21170 // AT3G60330 // AT3G26650 // AT4G13940 // AT3G04120 // AT5G53850 // AT1G79550 // AT4G02580 // AT1G32060 // AT3G55440 // AT1G18270 // AT3G17470 // AT1G42970 // AT4G38970 // AT5G36890 // AT3G12780 // AT4G24620 // AT3G08590 // AT1G32440
GO:0009123	P	nucleoside monophosphate metabolic process	16	520	196	28362	1.7e-06	4e-05	// AT5G42740 // AT1G79550 // AT3G60330 // AT2G21170 // AT3G26650 // AT3G55440 // AT4G02580 // AT3G04120 // AT1G18270 // AT1G42970 // AT4G38970 // AT3G12780 // AT4G24620 // AT3G08590 // AT1G32440 // AT2G38280
GO:0044264	P	cellular polysaccharide metabolic process	19	520	273	28362	1.7e-06	4.1e-05	// AT4G10260 // AT1G32900 // AT5G36890 // AT5G24300 // AT1G43670 // AT5G48300 // AT4G17090 // AT4G15210 // AT1G10760 // AT3G29320 // AT3G02230 // AT2G21590 // AT5G19220 // AT5G05170 // AT3G55800 // AT2G31960 // AT2G36390 // AT4G24620 // AT3G23920
GO:0017014	P	protein nitrosylation	6	520	16	28362	1.9e-06	4.5e-05	// AT3G12780 // AT3G26650 // AT3G55440 // AT1G32060 // AT1G09340 // AT4G20360
GO:0018119	P	peptidyl-cysteine S-nitrosylation	6	520	16	28362	1.9e-06	4.5e-05	// AT3G12780 // AT3G26650 // AT3G55440 // AT1G32060 // AT1G09340 // AT4G20360
GO:0006793	P	phosphorus metabolic process	61	520	1751	28362	2e-06	4.6e-05	// AT4G27600 // AT5G10170 // AT4G30960 // AT5G58350 // AT3G12780 // AT3G55440 // AT1G42970 // AT2G18230 // AT3G06483 // AT1G10760 // AT2G39800 // AT2G23030 // AT3G16560 // AT4G24620 // AT3G08590 // AT1G04410 // AT3G60330 // AT2G29630 // AT4G36080 // AT3G04120 // AT3G24190 // AT1G07230 // AT4G31390 // AT5G13420 // AT4G39540 // AT1G18270 // AT3G55800 // AT5G58140 // AT5G60600 // AT5G40760 // AT3G45…
GO:0009651	P	response to salt stress	29	520	574	28362	2e-06	4.6e-05	// AT3G55440 // AT3G22200 // AT4G30960 // AT2G39800 // AT4G04330 // AT1G02500 // AT1G08830 // AT1G27320 // AT1G77510 // AT2G46830 // AT2G43090 // AT1G04410 // AT3G04120 // AT5G10860 // AT3G60750 // AT3G10920 // AT5G25610 // AT5G09650 // AT2G28190 // AT5G46180 // AT4G35830 // AT4G24800 // AT1G54100 // AT3G26520 // AT4G13850 // AT3G02230 // AT5G62530 // AT4G34710 // AT5G35220
GO:1901606	P	alpha-amino acid catabolic process	8	520	40	28362	2.1e-06	4.8e-05	// AT4G33150 // AT3G22200 // AT5G62530 // AT4G34710 // AT1G79440 // AT1G70580 // AT1G11860 // AT5G46180
GO:0061077	P	chaperone-mediated protein folding	7	520	28	28362	2.6e-06	5.8e-05	// AT5G64350 // AT1G26230 // AT5G20720 // AT4G39710 // AT3G13470 // AT2G28000 // AT4G04330
GO:1905156	P	negative regulation of photosynthesis	6	520	17	28362	2.6e-06	5.8e-05	// AT3G03380 // AT2G30950 // AT1G77510 // AT3G50820 // AT1G50250 // AT4G30950
GO:0071822	P	protein complex subunit organization	21	520	338	28362	2.7e-06	6.2e-05	// AT5G58260 // AT3G17930 // AT3G50820 // AT3G01480 // AT2G30950 // AT5G13120 // AT5G56600 // AT4G24690 // AT3G63190 // AT5G03940 // AT4G19210 // AT4G13850 // AT1G02910 // AT1G71500 // AT5G23120 // AT1G73060 // AT1G69410 // AT4G10340 // AT5G35220 // AT1G16720 // AT3G16640
GO:0006790	P	sulfur compound metabolic process	19	520	286	28362	3.3e-06	7.3e-05	// AT3G52430 // AT5G54770 // AT1G10500 // AT5G36880 // AT1G36160 // AT5G20980 // AT4G13940 // AT3G06650 // AT5G53850 // AT2G43090 // AT5G49810 // AT2G29630 // AT3G10670 // AT1G19920 // AT4G13430 // AT3G24170 // AT4G04770 // AT3G56490 // AT1G02500
GO:0019682	P	glyceraldehyde-3-phosphate metabolic process	8	520	44	28362	3.9e-06	8.7e-05	// AT5G61410 // AT2G21170 // AT5G62790 // AT3G55440 // AT5G13420 // AT4G38970 // AT5G60600 // AT5G40760
GO:0009414	P	response to water deprivation	21	520	347	28362	4e-06	8.8e-05	// AT5G25610 // AT1G27320 // AT5G06530 // AT4G34240 // AT1G68010 // AT1G54100 // AT5G20830 // AT4G13850 // AT5G67030 // AT4G30960 // AT1G09340 // AT3G29320 // AT2G39800 // AT4G04330 // AT2G46680 // AT3G48170 // AT4G34890 // AT5G40390 // AT2G05100 // AT3G23920 // AT3G16640
GO:0010218	P	response to far red light	9	520	60	28362	4e-06	8.8e-05	// AT3G08940 // AT5G38410 // AT4G14690 // AT2G39940 // AT3G54890 // AT1G19150 // AT4G10340 // AT2G05100 // AT5G24470
GO:0034599	P	cellular response to oxidative stress	11	520	97	28362	4.2e-06	9e-05	// AT1G08830 // AT5G16470 // AT5G36890 // AT1G03680 // AT5G64940 // AT3G10920 // AT5G20720 // AT1G76760 // AT2G28190 // AT4G09010 // AT1G11530
GO:0005986	P	sucrose biosynthetic process	6	520	19	28362	4.4e-06	9.4e-05	// AT5G20830 // AT1G43670 // AT1G04920 // AT3G54050 // AT3G55800 // AT5G40390
GO:0006536	P	glutamate metabolic process	6	520	19	28362	4.4e-06	9.4e-05	// AT3G22200 // AT5G62530 // AT5G04140 // AT1G79440 // AT3G17720 // AT5G46180
GO:0009065	P	glutamine family amino acid catabolic process	5	520	10	28362	4.8e-06	0.0001	// AT1G79440 // AT5G62530 // AT3G22200 // AT4G34710 // AT5G46180
GO:0009415	P	response to water	21	520	355	28362	5.6e-06	0.00012	// AT5G25610 // AT1G27320 // AT5G06530 // AT4G34240 // AT1G68010 // AT1G54100 // AT5G20830 // AT4G13850 // AT5G67030 // AT4G30960 // AT1G09340 // AT3G29320 // AT2G39800 // AT4G04330 // AT2G46680 // AT3G48170 // AT4G34890 // AT5G40390 // AT2G05100 // AT3G23920 // AT3G16640
GO:0018198	P	peptidyl-cysteine modification	6	520	20	28362	5.6e-06	0.00012	// AT3G12780 // AT3G26650 // AT3G55440 // AT1G32060 // AT1G09340 // AT4G20360
GO:0043623	P	cellular protein complex assembly	15	520	197	28362	7.8e-06	0.00016	// AT5G58260 // AT3G17930 // AT3G50820 // AT3G01480 // AT5G13120 // AT5G56600 // AT4G24690 // AT2G30950 // AT5G03940 // AT1G02910 // AT1G71500 // AT1G73060 // AT4G10340 // AT5G35220 // AT1G16720
GO:1901607	P	alpha-amino acid biosynthetic process	13	520	154	28362	1.1e-05	0.00024	// AT2G17630 // AT5G20980 // AT4G14710 // AT5G53850 // AT5G28020 // AT2G39800 // AT1G48470 // AT4G27070 // AT3G61440 // AT5G46180 // AT1G10070 // AT3G58610 // AT5G04140
GO:0046394	P	carboxylic acid biosynthetic process	23	520	438	28362	1.3e-05	0.00027	// AT2G17630 // AT4G29010 // AT2G39800 // AT1G48470 // AT1G10070 // AT3G58610 // AT3G52430 // AT4G05160 // AT5G13420 // AT3G48530 // AT4G39540 // AT2G43090 // AT4G30950 // AT5G20980 // AT5G28840 // AT5G04140 // AT5G46180 // AT1G36160 // AT4G14710 // AT5G53850 // AT5G67030 // AT4G13430 // AT1G32440
GO:0009064	P	glutamine family amino acid metabolic process	9	520	71	28362	1.4e-05	0.00028	// AT5G46180 // AT3G22200 // AT2G39800 // AT5G62530 // AT1G48470 // AT4G34710 // AT1G79440 // AT3G17720 // AT5G04140
GO:0043648	P	dicarboxylic acid metabolic process	9	520	71	28362	1.4e-05	0.00028	// AT3G22200 // AT5G58330 // AT3G17720 // AT5G62530 // AT5G04140 // AT1G79440 // AT4G39540 // AT5G46180 // AT1G04410
GO:0044272	P	sulfur compound biosynthetic process	11	520	113	28362	1.6e-05	0.00032	// AT3G52430 // AT5G54770 // AT5G36880 // AT1G36160 // AT3G06650 // AT5G53850 // AT2G43090 // AT2G29630 // AT1G19920 // AT4G13430 // AT1G02500
GO:0009250	P	glucan biosynthetic process	11	520	120	28362	2.6e-05	0.00053	// AT4G10260 // AT1G32900 // AT5G24300 // AT5G48300 // AT3G02230 // AT2G21590 // AT5G19220 // AT5G05170 // AT3G55800 // AT2G31960 // AT2G36390
GO:0046351	P	disaccharide biosynthetic process	7	520	42	28362	2.6e-05	0.00053	// AT5G20830 // AT1G43670 // AT1G04920 // AT4G17090 // AT3G54050 // AT3G55800 // AT5G40390
GO:0072593	P	reactive oxygen species metabolic process	13	520	169	28362	2.8e-05	0.00057	// AT3G52430 // AT1G08830 // AT2G30950 // AT5G20720 // AT5G34850 // AT3G10920 // AT2G28190 // AT5G62530 // AT4G09010 // AT1G20620 // AT1G79440 // AT4G34890 // AT2G22420
GO:0009639	P	response to red or far red light	15	520	222	28362	2.9e-05	0.00058	// AT3G08940 // AT5G38410 // AT4G14690 // AT2G39940 // AT3G54890 // AT5G67030 // AT2G05100 // AT5G24470 // AT1G08540 // AT5G54190 // AT5G23060 // AT4G10340 // AT4G38740 // AT1G19150 // AT4G04770
GO:0006801	P	superoxide metabolic process	5	520	16	28362	3e-05	0.00059	// AT4G34890 // AT2G28190 // AT3G10920 // AT5G20720 // AT1G08830
GO:0009251	P	glucan catabolic process	7	520	44	28362	3.4e-05	0.00068	// AT5G36890 // AT1G43670 // AT4G17090 // AT4G15210 // AT1G10760 // AT3G29320 // AT3G23920
GO:0000305	P	response to oxygen radical	5	520	17	28362	3.8e-05	0.00074	// AT3G10920 // AT1G08830 // AT2G28190 // AT3G24170 // AT5G20720
GO:0005983	P	starch catabolic process	5	520	17	28362	3.8e-05	0.00074	// AT1G10760 // AT4G17090 // AT1G43670 // AT3G23920 // AT4G15210
GO:0015996	P	chlorophyll catabolic process	5	520	18	28362	4.8e-05	0.00092	// AT5G13800 // AT1G27320 // AT4G13250 // AT4G31390 // AT3G44880
GO:0006112	P	energy reserve metabolic process	5	520	18	28362	4.8e-05	0.00092	// AT3G29320 // AT5G48300 // AT2G21590 // AT2G36390 // AT5G19220
GO:0005977	P	glycogen metabolic process	5	520	18	28362	4.8e-05	0.00092	// AT3G29320 // AT5G48300 // AT2G21590 // AT2G36390 // AT5G19220
GO:0009312	P	oligosaccharide biosynthetic process	8	520	65	28362	5e-05	0.00097	// AT5G20830 // AT1G43670 // AT1G04920 // AT5G27320 // AT4G17090 // AT3G54050 // AT3G55800 // AT5G40390
GO:0003824	F	catalytic activity	296	520	9101	28362	8.3e-31	7.3e-28	// AT2G17630 // AT1G65980 // AT3G12780 // AT4G29010 // AT4G14210 // AT1G42970 // AT4G04350 // AT3G51820 // AT1G48470 // AT5G19220 // AT3G03990 // AT1G70580 // AT4G24620 // AT5G58870 // AT1G10600 // AT1G08830 // AT5G66680 // AT4G25290 // AT3G60330 // AT5G14740 // AT4G36080 // AT1G56560 // AT5G13420 // AT4G15440 // AT1G76400 // AT5G49030 // AT5G49740 // AT4G37550 // AT1G54780 // ATCG00430 // AT4G20…
GO:0043167	F	ion binding	141	520	3821	28362	3.7e-16	1.6e-13	// AT1G72610 // AT3G06650 // AT1G70580 // AT5G58870 // AT1G10600 // AT1G08830 // AT3G60330 // AT5G62790 // AT5G28020 // AT1G18270 // AT4G15440 // AT5G49030 // AT5G49740 // AT2G38280 // AT1G20620 // ATCG00430 // AT5G60600 // AT5G61790 // AT5G61410 // AT1G43670 // AT1G05010 // AT3G44880 // AT2G28190 // AT1G67280 // AT2G39830 // AT3G50820 // AT5G51010 // AT2G30950 // AT4G02580 // AT2G29630 // AT1G77…
GO:0016491	F	oxidoreductase activity	79	520	1547	28362	8e-16	2.4e-13	// AT1G65980 // AT5G58260 // AT3G48170 // AT3G24170 // AT1G57770 // AT1G06310 // AT4G29010 // AT4G14210 // AT5G54770 // AT1G42970 // AT5G58330 // AT4G03280 // AT2G39800 // AT4G02580 // AT3G50820 // AT1G79440 // AT4G34890 // AT1G11530 // AT4G19170 // AT1G76760 // AT3G58610 // AT1G04410 // AT2G22420 // AT1G08830 // AT5G13700 // AT4G13250 // AT4G33150 // AT1G56000 // AT5G62790 // AT1G44446 // AT4G15…
GO:0005488	F	binding	309	520	12081	28362	1.6e-14	3.6e-12	// AT3G50670 // AT1G72610 // AT4G14690 // AT1G17370 // AT1G73030 // AT3G06650 // AT1G42970 // AT4G04350 // AT5G20720 // AT5G46250 // AT5G54600 // AT2G44920 // AT1G48470 // AT5G19220 // AT1G70580 // AT5G58870 // AT4G36870 // AT1G10600 // AT1G08830 // AT3G12780 // AT3G60330 // AT1G44180 // AT5G62790 // AT1G29070 // AT3G10920 // AT5G28020 // AT5G14740 // AT4G15440 // AT4G26480 // AT5G49030 // AT5G47…
GO:0016168	F	chlorophyll binding	15	520	40	28362	3.4e-14	6e-12	// AT2G21970 // AT3G08940 // AT4G14690 // AT3G54890 // AT5G02120 // AT1G15820 // AT1G44575 // AT1G19150 // AT3G61470 // AT2G34420 // AT3G47470 // AT4G10340 // AT2G05100 // AT5G54270 // AT4G17600
GO:0043169	F	cation binding	131	520	3678	28362	8.3e-14	1.2e-11	// AT1G72610 // AT3G06650 // AT5G58870 // AT1G10600 // AT1G08830 // AT3G60330 // AT5G62790 // AT1G50250 // AT1G18270 // AT4G15440 // AT5G49030 // AT5G49740 // AT2G38280 // AT1G20620 // ATCG00430 // AT5G60600 // AT5G61790 // AT5G61410 // AT1G43670 // AT1G05010 // AT3G44880 // AT2G28190 // AT1G67280 // AT2G39830 // AT3G50820 // AT5G51010 // AT2G30950 // AT4G02580 // AT2G29630 // AT1G77090 // AT3G18…
GO:0046872	F	metal ion binding	130	520	3673	28362	1.7e-13	2.1e-11	// AT1G72610 // AT3G06650 // AT5G58870 // AT1G10600 // AT1G08830 // AT3G60330 // AT5G62790 // AT1G50250 // AT1G18270 // AT4G15440 // AT5G49030 // AT5G49740 // AT2G38280 // AT1G20620 // ATCG00430 // AT5G60600 // AT5G61790 // AT5G61410 // AT1G43670 // AT1G05010 // AT3G44880 // AT2G28190 // AT1G67280 // AT2G39830 // AT3G50820 // AT5G51010 // AT2G30950 // AT4G02580 // AT2G29630 // AT1G77090 // AT3G18…
GO:0016853	F	isomerase activity	28	520	264	28362	7.8e-13	8.7e-11	// AT5G10170 // AT5G64350 // AT3G55520 // AT4G29010 // AT3G55440 // AT2G47470 // AT3G02230 // AT5G55220 // AT1G11530 // AT4G24620 // AT3G08590 // AT1G77510 // AT5G66530 // AT3G06860 // AT2G43560 // AT5G63570 // AT3G01480 // AT5G61410 // AT1G70820 // AT4G39710 // AT5G28840 // AT5G42740 // AT2G21170 // AT5G13120 // AT5G62790 // AT3G15520 // AT4G13430 // AT4G38740
GO:0048037	F	cofactor binding	35	520	451	28362	4.7e-12	4.6e-10	// AT5G58260 // AT4G31990 // AT3G24170 // AT1G06310 // AT3G22200 // AT5G49810 // AT1G79440 // AT4G34890 // AT1G70580 // AT5G13700 // AT5G62790 // AT5G28020 // AT1G43710 // AT1G18270 // ATCG00430 // AT5G63570 // AT5G40760 // AT3G45300 // AT3G45780 // AT5G46180 // AT1G42970 // AT5G28840 // AT3G61440 // AT3G17720 // AT4G30210 // AT1G68010 // AT3G26650 // AT2G21280 // AT5G67030 // AT3G04120 // AT1G09…
GO:0031409	F	pigment binding	11	520	22	28362	7.9e-12	6.9e-10	// AT3G08940 // AT3G54890 // AT1G15820 // AT1G44575 // AT1G19150 // AT3G61470 // AT5G54270 // AT3G47470 // AT4G10340 // AT2G05100 // AT2G34420
GO:0051536	F	iron-sulfur cluster binding	18	520	131	28362	2.4e-10	1.7e-08	// AT4G35830 // AT4G19210 // AT1G10500 // AT5G60600 // AT3G16250 // AT4G02580 // AT2G24820 // AT4G03280 // AT2G29630 // AT1G44446 // AT3G44880 // AT1G71500 // ATCG00430 // AT4G13430 // AT4G34890 // AT2G15620 // AT1G60950 // AT5G04140
GO:0051540	F	metal cluster binding	18	520	131	28362	2.4e-10	1.7e-08	// AT4G35830 // AT4G19210 // AT1G10500 // AT5G60600 // AT3G16250 // AT4G02580 // AT2G24820 // AT4G03280 // AT2G29630 // AT1G44446 // AT3G44880 // AT1G71500 // ATCG00430 // AT4G13430 // AT4G34890 // AT2G15620 // AT1G60950 // AT5G04140
GO:0036094	F	small molecule binding	110	520	3434	28362	6e-09	4.1e-07	// AT3G50670 // AT1G17370 // AT3G06650 // AT4G04350 // AT2G23030 // AT5G19220 // AT5G58870 // AT3G12780 // AT1G03160 // AT5G62790 // AT1G50250 // AT3G48530 // AT5G49030 // AT4G09040 // AT5G05570 // AT5G40760 // AT3G45300 // AT5G48300 // AT1G05010 // AT5G21930 // AT4G01800 // AT2G38280 // AT2G30950 // AT4G30210 // AT5G67030 // AT3G10670 // AT3G06810 // AT4G24280 // AT3G56490 // AT1G48470 // AT4G10…
GO:0019843	F	rRNA binding	14	520	97	28362	1.3e-08	8.5e-07	// AT1G79850 // AT2G43030 // AT1G35680 // AT1G29070 // AT1G77750 // AT1G09340 // AT5G47190 // AT2G33800 // AT3G54210 // AT5G54600 // AT1G05190 // AT1G74970 // AT1G48350 // AT3G63490
GO:1901265	F	nucleoside phosphate binding	107	520	3370	28362	1.6e-08	9e-07	// AT3G50670 // AT1G17370 // AT3G06650 // AT4G04350 // AT2G23030 // AT5G19220 // AT5G58870 // AT3G12780 // AT1G03160 // AT5G62790 // AT1G50250 // AT3G48530 // AT5G49030 // AT4G09040 // AT5G05570 // AT5G40760 // AT3G45300 // AT5G48300 // AT5G21930 // AT4G01800 // AT2G38280 // AT2G30950 // AT4G30210 // AT5G67030 // AT3G10670 // AT3G06810 // AT4G24280 // AT3G56490 // AT1G48470 // AT4G10260 // AT3G24…
GO:0000166	F	nucleotide binding	107	520	3370	28362	1.6e-08	9e-07	// AT3G50670 // AT1G17370 // AT3G06650 // AT4G04350 // AT2G23030 // AT5G19220 // AT5G58870 // AT3G12780 // AT1G03160 // AT5G62790 // AT1G50250 // AT3G48530 // AT5G49030 // AT4G09040 // AT5G05570 // AT5G40760 // AT3G45300 // AT5G48300 // AT5G21930 // AT4G01800 // AT2G38280 // AT2G30950 // AT4G30210 // AT5G67030 // AT3G10670 // AT3G06810 // AT4G24280 // AT3G56490 // AT1G48470 // AT4G10260 // AT3G24…
GO:0008237	F	metallopeptidase activity	12	520	85	28362	1.8e-07	9.5e-06	// AT5G10540 // AT5G42390 // AT3G19170 // AT5G58870 // AT1G50250 // AT2G30950 // AT5G43600 // AT1G67700 // AT4G30920 // AT4G36760 // AT5G35220 // AT1G10600
GO:0051537	F	2 iron, 2 sulfur cluster binding	10	520	58	28362	3.7e-07	1.7e-05	// AT1G10500 // AT3G16250 // AT4G02580 // AT2G24820 // AT4G03280 // AT1G44446 // AT1G71500 // AT4G34890 // AT1G60950 // AT3G44880
GO:0016903	F	oxidoreductase activity, acting on the aldehyde or oxo group of donors	11	520	74	28362	3.7e-07	1.7e-05	// AT3G48170 // AT4G34240 // AT3G26650 // AT1G54100 // AT1G42970 // AT2G39800 // AT5G62530 // AT1G21400 // AT1G79440 // AT4G34890 // AT3G04120
GO:0016829	F	lyase activity	25	520	406	28362	3.7e-07	1.7e-05	// AT1G11840 // AT4G29010 // AT3G06650 // AT2G32090 // AT1G69740 // AT4G25290 // AT5G28020 // AT1G18270 // AT3G06860 // AT1G43710 // AT5G14740 // AT2G43090 // AT5G59750 // AT4G35830 // AT1G67280 // AT4G38970 // AT3G61440 // AT3G17720 // AT5G38410 // AT5G53850 // AT2G29630 // AT4G34710 // AT4G13430 // AT5G22020 // AT4G27070
GO:0035639	F	purine ribonucleoside triphosphate binding	81	520	2515	28362	7.5e-07	3.2e-05	// AT4G10260 // AT1G64740 // AT3G44740 // AT1G79550 // AT5G58350 // AT3G12780 // AT2G11520 // AT4G30960 // AT3G06650 // AT5G65460 // AT5G56150 // AT3G06483 // AT1G10760 // AT2G31060 // AT2G39800 // AT2G21590 // AT1G19920 // AT5G19220 // AT4G33300 // AT5G58870 // AT2G45770 // AT1G02500 // AT5G47840 // AT5G64840 // AT5G36880 // AT1G03160 // AT1G42680 // AT4G05160 // AT3G24190 // AT1G50250 // AT3G48…
GO:0016620	F	oxidoreductase activity, acting on the aldehyde or oxo group of donors, NAD or NADP as acceptor	9	520	49	28362	9e-07	3.6e-05	// AT3G48170 // AT4G34240 // AT3G26650 // AT1G54100 // AT1G42970 // AT2G39800 // AT5G62530 // AT1G79440 // AT3G04120
GO:0030170	F	pyridoxal phosphate binding	11	520	92	28362	2.6e-06	9.6e-05	// AT4G31990 // AT5G46180 // AT5G28020 // AT3G22200 // AT5G49810 // AT1G43710 // AT3G29320 // AT3G61440 // AT1G70580 // AT5G63570 // AT3G17720
GO:0050662	F	coenzyme binding	19	520	281	28362	2.6e-06	9.6e-05	// AT5G13700 // AT3G24170 // AT1G68010 // AT1G06310 // AT3G26650 // AT5G62790 // AT2G21280 // AT5G28840 // AT5G67030 // AT3G04120 // AT1G09340 // AT1G18270 // AT1G42970 // AT2G22830 // AT3G06810 // AT1G79440 // AT4G34890 // AT5G40760 // AT3G45300
GO:0032550	F	purine ribonucleoside binding	81	520	2612	28362	3.1e-06	9.9e-05	// AT4G10260 // AT1G64740 // AT3G44740 // AT1G79550 // AT5G58350 // AT3G12780 // AT2G11520 // AT4G30960 // AT3G06650 // AT5G65460 // AT5G56150 // AT3G06483 // AT1G10760 // AT2G31060 // AT2G39800 // AT2G21590 // AT1G19920 // AT5G19220 // AT4G33300 // AT5G58870 // AT2G45770 // AT1G02500 // AT5G47840 // AT5G64840 // AT5G36880 // AT1G03160 // AT1G42680 // AT4G05160 // AT3G24190 // AT1G50250 // AT3G48…
GO:0001883	F	purine nucleoside binding	81	520	2612	28362	3.1e-06	9.9e-05	// AT4G10260 // AT1G64740 // AT3G44740 // AT1G79550 // AT5G58350 // AT3G12780 // AT2G11520 // AT4G30960 // AT3G06650 // AT5G65460 // AT5G56150 // AT3G06483 // AT1G10760 // AT2G31060 // AT2G39800 // AT2G21590 // AT1G19920 // AT5G19220 // AT4G33300 // AT5G58870 // AT2G45770 // AT1G02500 // AT5G47840 // AT5G64840 // AT5G36880 // AT1G03160 // AT1G42680 // AT4G05160 // AT3G24190 // AT1G50250 // AT3G48…
GO:0016209	F	antioxidant activity	15	520	181	28362	3e-06	9.9e-05	// AT1G65980 // AT1G08830 // AT3G24170 // AT3G10920 // AT1G03680 // AT5G34850 // AT5G60010 // AT1G76760 // AT1G60420 // AT2G28190 // AT4G09010 // AT1G20620 // AT1G11530 // AT3G11630 // AT2G22420
GO:0003755	F	peptidyl-prolyl cis-trans isomerase activity	9	520	58	28362	3.1e-06	9.9e-05	// AT3G01480 // AT5G64350 // AT3G55520 // AT4G39710 // AT5G13120 // AT2G43560 // AT5G55220 // AT3G15520 // AT4G38740
GO:0016787	F	hydrolase activity	96	520	3279	28362	3.6e-06	0.0001	// AT4G04350 // AT3G03990 // AT5G58870 // AT1G10600 // AT1G03160 // AT1G50250 // AT2G27500 // AT5G49030 // AT4G37550 // AT1G54780 // AT4G20360 // AT2G32810 // AT1G43670 // AT5G10540 // AT4G30810 // AT4G15210 // AT4G01800 // AT2G38280 // AT4G04770 // AT2G30950 // AT2G29630 // AT5G13800 // AT3G56490 // AT3G57520 // AT5G59480 // AT5G08380 // AT5G65460 // AT2G18230 // AT4G30920 // AT2G31970 // AT3G16…
GO:0032553	F	ribonucleotide binding	82	520	2664	28362	3.5e-06	0.0001	// AT4G10260 // AT1G64740 // AT3G44740 // AT1G79550 // AT5G58350 // AT3G12780 // AT2G11520 // AT4G30960 // AT3G06650 // AT5G65460 // AT5G56150 // AT3G06483 // AT1G10760 // AT2G31060 // AT2G39800 // AT2G21590 // AT1G19920 // AT5G19220 // AT4G33300 // AT5G58870 // AT2G45770 // AT1G02500 // AT5G47840 // AT5G64840 // AT5G36880 // AT1G03160 // AT1G42680 // AT4G05160 // AT3G24190 // AT1G50250 // AT3G48…
GO:0001882	F	nucleoside binding	81	520	2618	28362	3.4e-06	0.0001	// AT4G10260 // AT1G64740 // AT3G44740 // AT1G79550 // AT5G58350 // AT3G12780 // AT2G11520 // AT4G30960 // AT3G06650 // AT5G65460 // AT5G56150 // AT3G06483 // AT1G10760 // AT2G31060 // AT2G39800 // AT2G21590 // AT1G19920 // AT5G19220 // AT4G33300 // AT5G58870 // AT2G45770 // AT1G02500 // AT5G47840 // AT5G64840 // AT5G36880 // AT1G03160 // AT1G42680 // AT4G05160 // AT3G24190 // AT1G50250 // AT3G48…
GO:0032549	F	ribonucleoside binding	81	520	2617	28362	3.4e-06	0.0001	// AT4G10260 // AT1G64740 // AT3G44740 // AT1G79550 // AT5G58350 // AT3G12780 // AT2G11520 // AT4G30960 // AT3G06650 // AT5G65460 // AT5G56150 // AT3G06483 // AT1G10760 // AT2G31060 // AT2G39800 // AT2G21590 // AT1G19920 // AT5G19220 // AT4G33300 // AT5G58870 // AT2G45770 // AT1G02500 // AT5G47840 // AT5G64840 // AT5G36880 // AT1G03160 // AT1G42680 // AT4G05160 // AT3G24190 // AT1G50250 // AT3G48…
GO:0016860	F	intramolecular oxidoreductase activity	9	520	60	28362	4e-06	0.0001	// AT5G42740 // AT1G77510 // AT2G21170 // AT4G29010 // AT3G55440 // AT3G06860 // AT2G47470 // AT1G11530 // AT4G24620
GO:0017076	F	purine nucleotide binding	81	520	2633	28362	4.2e-06	0.0001	// AT4G10260 // AT1G64740 // AT3G44740 // AT1G79550 // AT5G58350 // AT3G12780 // AT2G11520 // AT4G30960 // AT3G06650 // AT5G65460 // AT5G56150 // AT3G06483 // AT1G10760 // AT2G31060 // AT2G39800 // AT2G21590 // AT1G19920 // AT5G19220 // AT4G33300 // AT5G58870 // AT2G45770 // AT1G02500 // AT5G47840 // AT5G64840 // AT5G36880 // AT1G03160 // AT1G42680 // AT4G05160 // AT3G24190 // AT1G50250 // AT3G48…
GO:0032555	F	purine ribonucleotide binding	81	520	2631	28362	4.1e-06	0.0001	// AT4G10260 // AT1G64740 // AT3G44740 // AT1G79550 // AT5G58350 // AT3G12780 // AT2G11520 // AT4G30960 // AT3G06650 // AT5G65460 // AT5G56150 // AT3G06483 // AT1G10760 // AT2G31060 // AT2G39800 // AT2G21590 // AT1G19920 // AT5G19220 // AT4G33300 // AT5G58870 // AT2G45770 // AT1G02500 // AT5G47840 // AT5G64840 // AT5G36880 // AT1G03160 // AT1G42680 // AT4G05160 // AT3G24190 // AT1G50250 // AT3G48…
GO:0005524	F	ATP binding	72	520	2248	28362	4.1e-06	0.0001	// AT4G10260 // AT3G44740 // AT1G79550 // AT5G58350 // AT3G12780 // AT2G11520 // AT4G30960 // AT3G06650 // AT5G65460 // AT5G56150 // AT3G06483 // AT1G10760 // AT2G39800 // AT2G21590 // AT1G48470 // AT5G19220 // AT4G33300 // AT5G58870 // AT1G02500 // AT5G47840 // AT5G64840 // AT5G36880 // AT3G60330 // AT1G42680 // AT4G05160 // AT3G24190 // AT1G50250 // AT3G48530 // AT2G23030 // AT5G49030 // AT4G39…
GO:0016859	F	cis-trans isomerase activity	9	520	61	28362	4.6e-06	0.00011	// AT3G01480 // AT5G64350 // AT3G55520 // AT4G39710 // AT5G13120 // AT2G43560 // AT5G55220 // AT3G15520 // AT4G38740
GO:0097367	F	carbohydrate derivative binding	82	520	2696	28362	5.5e-06	0.00013	// AT4G10260 // AT1G64740 // AT3G44740 // AT1G79550 // AT5G58350 // AT3G12780 // AT2G11520 // AT4G30960 // AT3G06650 // AT5G65460 // AT5G56150 // AT3G06483 // AT1G10760 // AT2G31060 // AT2G39800 // AT2G21590 // AT1G19920 // AT5G19220 // AT4G33300 // AT5G58870 // AT2G45770 // AT1G02500 // AT5G47840 // AT5G64840 // AT5G36880 // AT1G03160 // AT1G42680 // AT4G05160 // AT3G24190 // AT1G50250 // AT3G48…
GO:0004222	F	metalloendopeptidase activity	8	520	50	28362	9.1e-06	0.00021	// AT5G10540 // AT5G42390 // AT3G19170 // AT5G58870 // AT1G50250 // AT2G30950 // AT1G67700 // AT5G35220
GO:0046906	F	tetrapyrrole binding	22	520	402	28362	1.1e-05	0.00024	// AT2G22420 // AT4G14690 // AT5G02120 // AT3G61470 // AT2G05100 // AT2G34420 // AT5G54270 // AT4G15440 // AT3G54890 // AT1G20620 // AT5G44620 // AT1G15820 // AT3G47470 // AT3G08940 // AT4G17600 // AT1G19150 // AT1G31800 // AT1G44575 // AT4G09010 // AT2G15620 // AT4G10340 // AT2G21970
GO:0097159	F	organic cyclic compound binding	186	520	7737	28362	1.7e-05	0.00037	// AT3G50670 // AT4G14690 // AT1G17370 // AT3G06650 // AT4G04350 // AT5G20720 // AT5G46250 // AT1G48470 // AT5G19220 // AT5G58870 // AT4G36870 // AT3G12780 // AT1G03160 // AT5G62790 // AT1G29070 // AT1G50250 // AT3G48530 // AT4G15440 // AT4G26480 // AT5G49030 // AT5G47190 // AT1G20620 // AT4G09040 // AT5G05570 // AT5G40760 // AT3G45300 // AT5G48300 // AT5G55660 // AT5G21930 // AT4G01800 // AT2G38…
GO:0004028	F	3-chloroallyl aldehyde dehydrogenase activity	5	520	14	28362	1.8e-05	0.00037	// AT1G54100 // AT4G34240 // AT3G48170 // AT1G79440 // AT5G62530
GO:0032559	F	adenyl ribonucleotide binding	72	520	2364	28362	2.1e-05	0.00043	// AT4G10260 // AT3G44740 // AT1G79550 // AT5G58350 // AT3G12780 // AT2G11520 // AT4G30960 // AT3G06650 // AT5G65460 // AT5G56150 // AT3G06483 // AT1G10760 // AT2G39800 // AT2G21590 // AT1G48470 // AT5G19220 // AT4G33300 // AT5G58870 // AT1G02500 // AT5G47840 // AT5G64840 // AT5G36880 // AT3G60330 // AT1G42680 // AT4G05160 // AT3G24190 // AT1G50250 // AT3G48530 // AT2G23030 // AT5G49030 // AT4G39…
GO:1901363	F	heterocyclic compound binding	185	520	7718	28362	2.2e-05	0.00043	// AT3G50670 // AT4G14690 // AT1G17370 // AT3G06650 // AT4G04350 // AT5G20720 // AT5G46250 // AT1G48470 // AT5G19220 // AT5G58870 // AT4G36870 // AT3G12780 // AT1G03160 // AT5G62790 // AT1G29070 // AT1G50250 // AT3G48530 // AT4G15440 // AT4G26480 // AT5G49030 // AT5G47190 // AT1G20620 // AT4G09040 // AT5G05570 // AT5G40760 // AT3G45300 // AT5G48300 // AT5G55660 // AT5G21930 // AT4G01800 // AT2G38…
GO:0030554	F	adenyl nucleotide binding	72	520	2366	28362	2.2e-05	0.00043	// AT4G10260 // AT3G44740 // AT1G79550 // AT5G58350 // AT3G12780 // AT2G11520 // AT4G30960 // AT3G06650 // AT5G65460 // AT5G56150 // AT3G06483 // AT1G10760 // AT2G39800 // AT2G21590 // AT1G48470 // AT5G19220 // AT4G33300 // AT5G58870 // AT1G02500 // AT5G47840 // AT5G64840 // AT5G36880 // AT3G60330 // AT1G42680 // AT4G05160 // AT3G24190 // AT1G50250 // AT3G48530 // AT2G23030 // AT5G49030 // AT4G39…
GO:0043168	F	anion binding	14	520	195	28362	2.9e-05	0.00055	// AT5G04740 // AT4G31990 // AT5G46180 // AT3G22200 // AT1G16880 // AT1G05010 // AT5G49810 // AT1G43710 // AT3G29320 // AT5G28020 // AT3G61440 // AT1G70580 // AT5G63570 // AT3G17720
GO:0016836	F	hydro-lyase activity	9	520	79	28362	3e-05	0.00057	// AT4G29010 // AT5G53850 // AT3G06860 // AT4G35830 // AT5G14740 // AT2G43090 // AT4G13430 // AT1G69740 // AT4G27070
GO:0005198	F	structural molecule activity	25	520	538	28362	3.8e-05	0.00071	// AT1G64740 // AT1G79850 // AT1G35680 // AT2G43030 // AT5G54600 // AT1G74970 // AT2G17560 // AT1G77750 // AT2G38140 // AT5G47190 // AT5G40950 // AT2G24090 // AT1G48350 // AT5G09820 // AT3G63490 // AT1G10500 // AT3G27830 // AT5G65220 // AT5G51610 // AT2G33800 // AT1G05190 // AT1G29070 // AT4G22240 // AT5G24490 // AT5G54270
GO:0016651	F	oxidoreductase activity, acting on NAD(P)H	11	520	127	28362	4.3e-05	0.00077	// AT5G58260 // AT4G30210 // AT3G24170 // AT1G03680 // AT5G60010 // AT1G76760 // AT4G02580 // AT5G58330 // AT1G60420 // ATCG00430 // AT1G11530
GO:0044434	C	chloroplast part	220	520	1419	28362	2.1e-135	1.2e-132	// AT2G17630 // AT4G14690 // AT3G12780 // AT4G14210 // AT4G04350 // AT3G51820 // AT5G54600 // AT2G44920 // AT5G19220 // AT1G70580 // AT4G24620 // AT5G58870 // AT1G03160 // AT5G62790 // AT1G50250 // AT1G51350 // AT5G61670 // AT4G15440 // AT5G49030 // AT5G47190 // AT5G49740 // AT2G43090 // AT1G54780 // AT4G27700 // AT4G13500 // AT1G73060 // AT4G09040 // AT1G06690 // AT5G60600 // AT5G09820 // AT4G04…
GO:0044435	C	plastid part	220	520	1455	28362	2.4e-133	6.9e-131	// AT2G17630 // AT4G14690 // AT3G12780 // AT4G14210 // AT4G04350 // AT3G51820 // AT5G54600 // AT2G44920 // AT5G19220 // AT1G70580 // AT4G24620 // AT5G58870 // AT1G03160 // AT5G62790 // AT1G50250 // AT1G51350 // AT5G61670 // AT4G15440 // AT5G49030 // AT5G47190 // AT5G49740 // AT2G43090 // AT1G54780 // AT4G27700 // AT4G13500 // AT1G73060 // AT4G09040 // AT1G06690 // AT5G60600 // AT5G09820 // AT4G04…
GO:0009570	C	chloroplast stroma	151	520	740	28362	4.5e-104	8.7e-102	// AT2G17630 // AT3G12780 // AT4G04350 // AT5G54600 // AT5G19220 // AT1G70580 // AT4G24620 // AT5G62790 // AT5G49030 // AT5G47190 // AT2G43090 // AT1G20620 // AT4G09040 // AT1G06690 // AT5G60600 // AT5G09820 // AT5G13650 // AT5G40950 // AT5G61410 // AT5G17230 // AT5G48300 // AT3G18890 // AT3G55800 // AT2G28190 // AT1G67280 // AT4G01800 // AT4G04770 // AT2G36145 // AT1G09340 // AT2G29630 // AT5G13…
GO:0009532	C	plastid stroma	151	520	774	28362	1.4e-101	2e-99	// AT2G17630 // AT3G12780 // AT4G04350 // AT5G54600 // AT5G19220 // AT1G70580 // AT4G24620 // AT5G62790 // AT5G49030 // AT5G47190 // AT2G43090 // AT1G20620 // AT4G09040 // AT1G06690 // AT5G60600 // AT5G09820 // AT5G13650 // AT5G40950 // AT5G61410 // AT5G17230 // AT5G48300 // AT3G18890 // AT3G55800 // AT2G28190 // AT1G67280 // AT4G01800 // AT4G04770 // AT2G36145 // AT1G09340 // AT2G29630 // AT5G13…
GO:0009507	C	chloroplast	281	520	4148	28362	8e-95	9.2e-93	// AT2G17630 // AT1G65980 // AT4G14690 // AT3G12780 // AT4G29010 // AT4G14210 // AT4G04350 // AT3G51820 // AT5G54600 // AT2G44920 // AT1G48470 // AT5G19220 // AT1G70580 // AT4G24620 // AT5G58870 // AT1G03160 // AT1G44180 // AT5G62790 // AT1G73030 // AT1G50250 // AT1G51350 // AT5G61670 // AT4G15440 // AT1G76400 // AT5G49030 // AT5G47190 // AT5G49740 // AT2G43090 // AT1G54780 // ATCG00430 // AT4G13…
GO:0009536	C	plastid	281	520	4213	28362	2.9e-93	2.8e-91	// AT2G17630 // AT1G65980 // AT4G14690 // AT3G12780 // AT4G29010 // AT4G14210 // AT4G04350 // AT3G51820 // AT5G54600 // AT2G44920 // AT1G48470 // AT5G19220 // AT1G70580 // AT4G24620 // AT5G58870 // AT1G03160 // AT1G44180 // AT5G62790 // AT1G73030 // AT1G50250 // AT1G51350 // AT5G61670 // AT4G15440 // AT1G76400 // AT5G49030 // AT5G47190 // AT5G49740 // AT2G43090 // AT1G54780 // ATCG00430 // AT4G13…
GO:0009526	C	plastid envelope	123	520	707	28362	1.7e-76	1.3e-74	// AT3G12780 // AT4G14210 // AT3G51820 // AT5G54600 // AT5G19220 // AT4G24620 // AT5G58870 // AT1G03160 // AT1G50250 // AT5G61670 // AT4G15440 // AT5G47190 // AT5G49740 // AT1G20620 // AT4G27700 // AT4G20360 // AT5G60600 // AT4G04850 // AT4G30950 // AT5G61410 // AT5G17230 // AT3G44880 // AT3G18890 // AT3G55800 // AT1G79820 // AT1G67280 // AT4G01800 // AT1G06690 // AT2G30950 // AT5G67030 // AT1G09…
GO:0009579	C	thylakoid	115	520	584	28362	1.9e-76	1.3e-74	// AT2G17630 // AT4G14690 // AT3G12780 // AT4G14210 // AT3G51820 // AT2G44920 // AT5G58870 // AT1G03160 // AT1G50250 // AT1G54780 // AT4G27700 // AT4G13500 // AT1G73060 // AT4G20360 // AT1G06690 // AT4G04850 // AT5G40950 // AT5G61410 // AT2G30950 // AT3G44880 // AT3G18890 // AT3G55800 // AT2G28190 // AT1G67280 // AT4G01800 // AT4G17600 // AT2G36145 // AT1G44575 // AT5G67030 // AT5G13800 // AT1G77…
GO:0044446	C	intracellular organelle part	277	520	4882	28362	8.5e-76	5.4e-74	// AT2G17630 // AT3G50670 // AT4G14690 // AT3G12780 // AT1G73030 // AT4G14210 // AT4G04350 // AT3G51820 // AT5G43745 // AT2G44920 // AT5G19220 // AT1G05190 // AT1G70580 // AT4G24620 // AT5G58870 // AT2G17560 // AT5G66680 // AT1G03160 // AT4G36080 // AT3G10920 // AT1G23230 // AT1G51350 // AT5G61670 // AT4G15440 // AT5G49030 // AT5G47190 // AT5G49740 // AT2G43090 // AT1G54780 // AT4G27700 // AT4G13…
GO:0009941	C	chloroplast envelope	121	520	688	28362	1.2e-75	6.8e-74	// AT3G12780 // AT4G14210 // AT3G51820 // AT5G54600 // AT5G19220 // AT4G24620 // AT5G58870 // AT1G03160 // AT1G50250 // AT5G61670 // AT4G15440 // AT5G47190 // AT5G49740 // AT1G20620 // AT4G27700 // AT4G20360 // AT5G60600 // AT4G04850 // AT4G30950 // AT5G61410 // AT5G17230 // AT3G44880 // AT3G18890 // AT3G55800 // AT1G79820 // AT4G01800 // AT1G06690 // AT2G30950 // AT5G67030 // AT1G09340 // AT1G16…
GO:0044422	C	organelle part	277	520	4894	28362	1.5e-75	7.6e-74	// AT2G17630 // AT3G50670 // AT4G14690 // AT3G12780 // AT1G73030 // AT4G14210 // AT4G04350 // AT3G51820 // AT5G43745 // AT2G44920 // AT5G19220 // AT1G05190 // AT1G70580 // AT4G24620 // AT5G58870 // AT2G17560 // AT5G66680 // AT1G03160 // AT4G36080 // AT3G10920 // AT1G23230 // AT1G51350 // AT5G61670 // AT4G15440 // AT5G49030 // AT5G47190 // AT5G49740 // AT2G43090 // AT1G54780 // AT4G27700 // AT4G13…
GO:0044444	C	cytoplasmic part	405	520	10923	28362	1.8e-73	8.4e-72	// AT2G17630 // AT4G14210 // AT5G58870 // AT1G03160 // AT1G76400 // AT5G49030 // AT5G49740 // AT4G27700 // AT2G32810 // AT3G45300 // AT2G21530 // AT5G48300 // AT3G18890 // AT4G01800 // AT1G06690 // AT5G51010 // AT5G67030 // AT3G10670 // AT3G06810 // AT5G46110 // AT5G65460 // AT5G49810 // AT2G39800 // AT4G19170 // AT3G63460 // AT5G47840 // AT1G48920 // AT3G63190 // AT1G71220 // AT5G58250 // AT2G40…
GO:0005737	C	cytoplasm	436	520	13406	28362	3e-66	1.3e-64	// AT2G17630 // AT4G14210 // AT5G58870 // AT1G03160 // AT1G76400 // AT5G49030 // AT5G49740 // AT4G27700 // AT2G32810 // AT3G45300 // AT5G59300 // AT2G21530 // AT5G48300 // AT1G05010 // AT3G18890 // AT4G01800 // AT1G06690 // AT5G51010 // AT5G67030 // AT3G10670 // AT3G06810 // AT5G46110 // AT5G65460 // AT5G49810 // AT2G39800 // AT4G19170 // AT3G63460 // AT5G47840 // AT1G48920 // AT3G63190 // AT1G71…
GO:0031975	C	envelope	130	520	1170	28362	5.4e-60	2.1e-58	// AT3G12780 // AT4G14210 // AT3G51820 // AT5G54600 // AT5G19220 // AT4G24620 // AT5G58870 // AT1G03160 // AT1G50250 // AT5G61670 // AT4G15440 // AT5G47190 // AT5G49740 // AT1G20620 // AT4G27700 // AT4G20360 // AT5G60600 // AT4G04850 // AT4G30950 // AT5G61410 // AT5G17230 // AT3G44880 // AT3G18890 // AT3G55800 // AT1G79820 // AT1G67280 // AT4G01800 // AT2G38280 // AT1G06690 // AT2G30950 // AT1G17…
GO:0031967	C	organelle envelope	130	520	1170	28362	5.4e-60	2.1e-58	// AT3G12780 // AT4G14210 // AT3G51820 // AT5G54600 // AT5G19220 // AT4G24620 // AT5G58870 // AT1G03160 // AT1G50250 // AT5G61670 // AT4G15440 // AT5G47190 // AT5G49740 // AT1G20620 // AT4G27700 // AT4G20360 // AT5G60600 // AT4G04850 // AT4G30950 // AT5G61410 // AT5G17230 // AT3G44880 // AT3G18890 // AT3G55800 // AT1G79820 // AT1G67280 // AT4G01800 // AT2G38280 // AT1G06690 // AT2G30950 // AT1G17…
GO:0009534	C	chloroplast thylakoid	94	520	508	28362	6.5e-60	2.3e-58	// AT2G17630 // AT4G14690 // AT4G14210 // AT3G51820 // AT2G44920 // AT5G58870 // AT1G03160 // AT1G50250 // AT1G54780 // AT4G27700 // AT4G13500 // AT1G73060 // AT4G20360 // AT1G06690 // AT4G04850 // AT2G30950 // AT3G44880 // AT3G18890 // AT4G01800 // AT4G17600 // AT2G36145 // AT1G44575 // AT5G67030 // AT5G13800 // AT1G77090 // AT1G55480 // AT5G46110 // AT5G04740 // AT5G64350 // AT3G55520 // AT3G56…
GO:0031976	C	plastid thylakoid	94	520	509	28362	7.6e-60	2.6e-58	// AT2G17630 // AT4G14690 // AT4G14210 // AT3G51820 // AT2G44920 // AT5G58870 // AT1G03160 // AT1G50250 // AT1G54780 // AT4G27700 // AT4G13500 // AT1G73060 // AT4G20360 // AT1G06690 // AT4G04850 // AT2G30950 // AT3G44880 // AT3G18890 // AT4G01800 // AT4G17600 // AT2G36145 // AT1G44575 // AT5G67030 // AT5G13800 // AT1G77090 // AT1G55480 // AT5G46110 // AT5G04740 // AT5G64350 // AT3G55520 // AT3G56…
GO:0044436	C	thylakoid part	84	520	463	28362	8.3e-53	2.6e-51	// AT5G58260 // AT5G64350 // AT3G55520 // AT3G56140 // AT4G14690 // AT4G02770 // AT4G27700 // AT2G21970 // AT1G55480 // AT3G51820 // AT2G39730 // AT1G06680 // AT3G61470 // AT2G44920 // AT4G03280 // AT5G58870 // AT2G05100 // AT2G45770 // AT3G10130 // AT4G13250 // AT1G03160 // AT2G43560 // AT1G42970 // AT4G04850 // AT1G50250 // AT1G51350 // AT1G44446 // AT4G01050 // AT5G14740 // AT5G53490 // AT1G02…
GO:0009535	C	chloroplast thylakoid membrane	77	520	400	28362	5.3e-50	1.6e-48	// AT5G58260 // AT2G34420 // AT4G14690 // AT4G02770 // AT4G27700 // AT2G21970 // AT1G55480 // AT3G51820 // AT1G06680 // AT3G61470 // AT2G44920 // AT4G03280 // AT5G58870 // AT2G05100 // AT2G45770 // AT3G10130 // AT4G13250 // AT1G03160 // AT1G42970 // AT4G04850 // AT1G50250 // AT2G39730 // AT1G44446 // AT4G01050 // AT5G14740 // AT5G53490 // AT1G02910 // AT1G71500 // AT1G54780 // ATCG00430 // AT5G23…
GO:0055035	C	plastid thylakoid membrane	77	520	401	28362	6.2e-50	1.8e-48	// AT5G58260 // AT2G34420 // AT4G14690 // AT4G02770 // AT4G27700 // AT2G21970 // AT1G55480 // AT3G51820 // AT1G06680 // AT3G61470 // AT2G44920 // AT4G03280 // AT5G58870 // AT2G05100 // AT2G45770 // AT3G10130 // AT4G13250 // AT1G03160 // AT1G42970 // AT4G04850 // AT1G50250 // AT2G39730 // AT1G44446 // AT4G01050 // AT5G14740 // AT5G53490 // AT1G02910 // AT1G71500 // AT1G54780 // ATCG00430 // AT5G23…
GO:0042651	C	thylakoid membrane	78	520	421	28362	1.4e-49	3.9e-48	// AT5G58260 // AT2G34420 // AT4G14690 // AT4G02770 // AT4G27700 // AT2G21970 // AT1G55480 // AT3G51820 // AT1G06680 // AT3G61470 // AT2G44920 // AT4G03280 // AT5G58870 // AT2G05100 // AT2G45770 // AT3G10130 // AT4G13250 // AT1G03160 // AT1G42970 // AT4G04850 // AT1G50250 // AT2G39730 // AT1G44446 // AT4G01050 // AT5G14740 // AT5G53490 // AT1G02910 // AT1G71500 // AT1G54780 // ATCG00430 // AT5G23…
GO:0034357	C	photosynthetic membrane	78	520	422	28362	1.6e-49	4.3e-48	// AT5G58260 // AT2G34420 // AT4G14690 // AT4G02770 // AT4G27700 // AT2G21970 // AT1G55480 // AT3G51820 // AT1G06680 // AT3G61470 // AT2G44920 // AT4G03280 // AT5G58870 // AT2G05100 // AT2G45770 // AT3G10130 // AT4G13250 // AT1G03160 // AT1G42970 // AT4G04850 // AT1G50250 // AT2G39730 // AT1G44446 // AT4G01050 // AT5G14740 // AT5G53490 // AT1G02910 // AT1G71500 // AT1G54780 // ATCG00430 // AT5G23…
GO:0031984	C	organelle subcompartment	99	520	817	28362	4.4e-48	1.1e-46	// AT2G17630 // AT4G14690 // AT4G14210 // AT3G51820 // AT2G44920 // AT5G58870 // AT1G03160 // AT1G50250 // AT1G54780 // AT5G05170 // AT4G13500 // AT1G73060 // AT4G20360 // AT1G06690 // AT4G04850 // AT2G30950 // AT3G44880 // AT3G18890 // AT1G79820 // AT4G01800 // AT4G17600 // AT2G36145 // AT1G44575 // AT5G67030 // AT5G13800 // AT1G77090 // AT1G55480 // AT5G46110 // AT5G04740 // AT5G64350 // AT3G55…
GO:0044424	C	intracellular part	482	520	20693	28362	6.6e-30	1.6e-28	// AT2G17630 // AT3G50670 // AT4G14210 // AT5G58870 // AT4G36870 // AT1G03160 // AT1G76400 // AT5G49030 // AT5G49740 // ATCG00430 // AT5G05570 // AT2G32810 // AT3G45300 // AT5G59300 // AT2G21530 // AT5G48300 // AT1G05010 // AT3G18890 // AT4G01800 // AT1G06690 // AT5G51010 // AT2G39940 // AT5G67030 // AT3G10670 // AT3G18290 // AT3G06810 // AT5G46110 // AT5G65460 // AT5G49810 // AT2G39800 // AT4G19…
GO:0005622	C	intracellular	482	520	20721	28362	1.1e-29	2.5e-28	// AT2G17630 // AT3G50670 // AT4G14210 // AT5G58870 // AT4G36870 // AT1G03160 // AT1G76400 // AT5G49030 // AT5G49740 // ATCG00430 // AT5G05570 // AT2G32810 // AT3G45300 // AT5G59300 // AT2G21530 // AT5G48300 // AT1G05010 // AT3G18890 // AT4G01800 // AT1G06690 // AT5G51010 // AT2G39940 // AT5G67030 // AT3G10670 // AT3G18290 // AT3G06810 // AT5G46110 // AT5G65460 // AT5G49810 // AT2G39800 // AT4G19…
GO:0044464	C	cell part	497	520	22662	28362	6.1e-25	1.4e-23	// AT2G17630 // AT3G50670 // AT4G14210 // AT5G58870 // AT4G36870 // AT3G60330 // AT1G76400 // AT5G49030 // AT5G49740 // ATCG00430 // AT5G05570 // AT2G32810 // AT3G45300 // AT5G59300 // AT2G21530 // AT5G48300 // AT1G05010 // AT3G18890 // AT4G01800 // AT1G06690 // AT5G51010 // AT2G39940 // AT5G67030 // AT3G10670 // AT3G18290 // AT3G06810 // AT5G46110 // AT5G65460 // AT5G49810 // AT2G39800 // AT4G19…
GO:0005623	C	cell	497	520	22664	28362	6.3e-25	1.4e-23	// AT2G17630 // AT3G50670 // AT4G14210 // AT5G58870 // AT4G36870 // AT3G60330 // AT1G76400 // AT5G49030 // AT5G49740 // ATCG00430 // AT5G05570 // AT2G32810 // AT3G45300 // AT5G59300 // AT2G21530 // AT5G48300 // AT1G05010 // AT3G18890 // AT4G01800 // AT1G06690 // AT5G51010 // AT2G39940 // AT5G67030 // AT3G10670 // AT3G18290 // AT3G06810 // AT5G46110 // AT5G65460 // AT5G49810 // AT2G39800 // AT4G19…
GO:0043231	C	intracellular membrane-bounded organelle	439	520	18205	28362	1.8e-24	3.8e-23	// AT2G17630 // AT3G50670 // AT4G14210 // AT5G58870 // AT4G36870 // AT1G03160 // AT1G76400 // AT5G49030 // AT5G49740 // ATCG00430 // AT5G05570 // AT2G32810 // AT3G45300 // AT5G59300 // AT2G21530 // AT5G48300 // AT3G18890 // AT4G01800 // AT1G06690 // AT5G51010 // AT2G39940 // AT5G67030 // AT3G10670 // AT3G18290 // AT3G06810 // AT5G46110 // AT5G65460 // AT2G39800 // AT4G19170 // AT3G63460 // AT5G47…
GO:0043227	C	membrane-bounded organelle	439	520	18217	28362	2.2e-24	4.4e-23	// AT2G17630 // AT3G50670 // AT4G14210 // AT5G58870 // AT4G36870 // AT1G03160 // AT1G76400 // AT5G49030 // AT5G49740 // ATCG00430 // AT5G05570 // AT2G32810 // AT3G45300 // AT5G59300 // AT2G21530 // AT5G48300 // AT3G18890 // AT4G01800 // AT1G06690 // AT5G51010 // AT2G39940 // AT5G67030 // AT3G10670 // AT3G18290 // AT3G06810 // AT5G46110 // AT5G65460 // AT2G39800 // AT4G19170 // AT3G63460 // AT5G47…
GO:0043229	C	intracellular organelle	441	520	18517	28362	2.9e-23	5.5e-22	// AT2G17630 // AT3G50670 // AT4G14210 // AT5G58870 // AT4G36870 // AT1G03160 // AT1G76400 // AT5G49030 // AT5G49740 // ATCG00430 // AT5G05570 // AT2G32810 // AT3G45300 // AT5G59300 // AT2G21530 // AT5G48300 // AT3G18890 // AT4G01800 // AT1G06690 // AT5G51010 // AT2G39940 // AT5G67030 // AT3G10670 // AT3G18290 // AT3G06810 // AT5G46110 // AT5G65460 // AT2G39800 // AT4G19170 // AT3G63460 // AT5G47…
GO:0043226	C	organelle	441	520	18527	28362	3.4e-23	6.3e-22	// AT2G17630 // AT3G50670 // AT4G14210 // AT5G58870 // AT4G36870 // AT1G03160 // AT1G76400 // AT5G49030 // AT5G49740 // ATCG00430 // AT5G05570 // AT2G32810 // AT3G45300 // AT5G59300 // AT2G21530 // AT5G48300 // AT3G18890 // AT4G01800 // AT1G06690 // AT5G51010 // AT2G39940 // AT5G67030 // AT3G10670 // AT3G18290 // AT3G06810 // AT5G46110 // AT5G65460 // AT2G39800 // AT4G19170 // AT3G63460 // AT5G47…
GO:0048046	C	apoplast	51	520	486	28362	3.1e-22	5.7e-21	// AT1G72610 // AT4G31990 // AT3G12780 // AT5G08380 // AT4G13940 // AT5G58330 // AT1G06680 // AT4G33300 // AT3G08590 // AT3G58610 // AT1G04410 // AT2G28470 // AT5G66530 // AT5G20720 // AT2G39730 // AT3G55440 // AT5G14740 // AT2G28000 // AT1G20620 // AT3G55800 // AT4G20360 // AT5G63570 // AT2G32810 // AT1G62750 // AT3G19170 // AT5G61410 // AT1G03680 // AT5G48300 // AT5G10540 // AT1G03475 // AT1G42…
GO:0010287	C	plastoglobule	21	520	80	28362	1.1e-16	1.8e-15	// AT4G02770 // AT3G10130 // AT2G05100 // AT3G50820 // AT3G08940 // AT5G17230 // AT3G54890 // AT1G15820 // AT4G10340 // AT2G39730 // AT1G09340 // AT1G19150 // AT3G61470 // AT2G34420 // AT3G47470 // AT4G22240 // AT4G38970 // AT4G19170 // AT4G31390 // AT5G54270 // AT1G06690
GO:0009521	C	photosystem	22	520	96	28362	2.3e-16	3.7e-15	// AT4G02770 // AT4G14690 // AT5G02120 // AT1G06680 // AT3G61470 // AT2G05100 // AT2G34420 // AT5G54270 // AT1G71500 // AT5G23120 // AT3G54890 // AT1G15820 // AT3G47470 // AT3G08940 // AT4G17600 // AT3G50820 // AT3G55330 // AT1G19150 // AT1G44575 // AT1G77090 // AT4G10340 // AT2G21970
GO:0031977	C	thylakoid lumen	22	520	96	28362	2.3e-16	3.7e-15	// AT5G64350 // AT3G55520 // AT3G56140 // AT1G06680 // AT2G44920 // AT1G50250 // AT2G43560 // AT1G51350 // AT5G53490 // AT1G54780 // AT5G23120 // AT4G09010 // AT3G01480 // AT4G39710 // AT4G22240 // AT1G67280 // AT2G30950 // AT3G50820 // AT3G55330 // AT5G13120 // AT1G77090 // AT3G15520
GO:0009523	C	photosystem II	18	520	71	28362	2.8e-14	4.4e-13	// AT2G21970 // AT3G08940 // AT4G14690 // AT3G55330 // AT3G54890 // AT5G02120 // AT1G15820 // AT1G44575 // AT1G77090 // AT1G06680 // AT2G34420 // AT1G71500 // AT3G50820 // AT5G23120 // AT4G10340 // AT2G05100 // AT5G54270 // AT4G17600
GO:0031969	C	chloroplast membrane	29	520	259	28362	8.7e-14	1.4e-12	// AT3G56140 // AT1G31800 // AT3G51820 // AT1G32080 // AT5G61670 // AT3G56940 // AT1G03160 // AT5G13720 // AT1G44446 // AT5G49740 // AT4G04850 // AT5G13630 // AT4G30950 // AT5G17230 // AT3G44880 // AT2G24820 // AT3G18890 // AT1G79820 // AT1G42970 // AT1G70610 // AT5G12470 // AT3G26650 // AT1G80300 // AT2G21280 // AT5G67030 // AT4G00630 // AT1G74470 // AT5G46110 // AT5G35220
GO:0042170	C	plastid membrane	29	520	265	28362	1.5e-13	2.2e-12	// AT3G56140 // AT1G31800 // AT3G51820 // AT1G32080 // AT5G61670 // AT3G56940 // AT1G03160 // AT5G13720 // AT1G44446 // AT5G49740 // AT4G04850 // AT5G13630 // AT4G30950 // AT5G17230 // AT3G44880 // AT2G24820 // AT3G18890 // AT1G79820 // AT1G42970 // AT1G70610 // AT5G12470 // AT3G26650 // AT1G80300 // AT2G21280 // AT5G67030 // AT4G00630 // AT1G74470 // AT5G46110 // AT5G35220
GO:0031978	C	plastid thylakoid lumen	18	520	81	28362	1.9e-13	2.8e-12	// AT3G01480 // AT5G64350 // AT3G55520 // AT3G56140 // AT3G50820 // AT3G55330 // AT4G39710 // AT5G13120 // AT1G06680 // AT2G43560 // AT1G51350 // AT5G53490 // AT2G44920 // AT4G09010 // AT1G54780 // AT3G15520 // AT5G23120 // AT1G77090
GO:0009543	C	chloroplast thylakoid lumen	18	520	81	28362	1.9e-13	2.8e-12	// AT3G01480 // AT5G64350 // AT3G55520 // AT3G56140 // AT3G50820 // AT3G55330 // AT4G39710 // AT5G13120 // AT1G06680 // AT2G43560 // AT1G51350 // AT5G53490 // AT2G44920 // AT4G09010 // AT1G54780 // AT3G15520 // AT5G23120 // AT1G77090
GO:0010319	C	stromule	14	520	37	28362	2.2e-13	3.1e-12	// AT4G31990 // AT3G12780 // AT5G61410 // AT3G26650 // AT1G03680 // AT5G54770 // AT2G39730 // AT1G42970 // AT1G32060 // AT1G09340 // AT3G54050 // AT1G67280 // AT3G11630 // AT1G16880
GO:0005829	C	cytosol	84	520	1993	28362	2.2e-12	3.1e-11	// AT3G03380 // AT1G64740 // AT5G64350 // AT1G79850 // AT5G58350 // AT1G11840 // AT2G22420 // AT4G13940 // AT3G06650 // AT5G65460 // AT1G79690 // AT1G01320 // AT5G49810 // AT4G30920 // AT5G51970 // AT3G02230 // AT1G19920 // AT1G71950 // AT4G34890 // AT3G12780 // AT4G24620 // AT2G04520 // AT1G11530 // AT1G69740 // AT1G02500 // AT1G08830 // AT1G74970 // AT2G17560 // AT5G36880 // AT4G36080 // AT3G08…
GO:0016020	C	membrane	228	520	8532	28362	3.7e-11	5e-10	// AT1G79550 // AT4G14690 // AT3G12780 // AT1G73030 // AT4G27700 // AT3G51820 // AT4G38250 // AT2G44920 // AT1G05190 // AT5G58870 // AT5G66680 // AT3G60330 // AT1G50250 // AT5G61670 // AT2G27500 // AT1G76400 // AT1G71110 // AT5G47190 // AT5G49740 // AT2G30950 // AT1G54780 // ATCG00430 // AT4G13500 // AT1G73060 // AT4G20360 // AT5G05570 // AT4G02450 // AT2G32810 // AT4G04850 // AT5G13650 // AT4G30…
GO:0009522	C	photosystem I	12	520	44	28362	2.8e-10	3.6e-09	// AT4G02770 // AT3G08940 // AT4G14690 // AT3G54890 // AT1G15820 // AT1G19150 // AT3G61470 // AT5G54270 // AT3G47470 // AT4G10340 // AT2G05100 // AT2G34420
GO:0030076	C	light-harvesting complex	9	520	25	28362	6.5e-09	8.3e-08	// AT3G54890 // AT1G44575 // AT1G19150 // AT3G61470 // AT5G54270 // AT3G47470 // AT4G10340 // AT2G05100 // AT2G34420
GO:0009706	C	chloroplast inner membrane	13	520	79	28362	1.1e-08	1.4e-07	// AT4G30950 // AT1G03160 // AT3G56940 // AT2G21280 // AT5G13720 // AT1G44446 // AT2G24820 // AT3G18890 // AT5G12470 // AT1G32080 // AT3G44880 // AT4G00630 // AT5G13630
GO:0009528	C	plastid inner membrane	13	520	82	28362	1.6e-08	2e-07	// AT4G30950 // AT1G03160 // AT3G56940 // AT2G21280 // AT5G13720 // AT1G44446 // AT2G24820 // AT3G18890 // AT5G12470 // AT1G32080 // AT3G44880 // AT4G00630 // AT5G13630
GO:0098796	C	membrane protein complex	32	520	597	28362	1.7e-07	2.1e-06	// AT5G58260 // AT4G14690 // AT4G02770 // AT5G02120 // AT1G06680 // AT3G61470 // AT1G36070 // AT2G05100 // AT2G34420 // AT5G66680 // AT1G71500 // ATCG00430 // AT5G23120 // AT4G21150 // AT1G15980 // AT3G54890 // AT1G15820 // AT3G15354 // AT2G31960 // AT3G47470 // AT2G21970 // AT3G08940 // AT4G17600 // AT3G50820 // AT3G55330 // AT1G19150 // AT1G44575 // AT4G02580 // AT1G77090 // AT4G10340 // AT3G16…
GO:0005777	C	peroxisome	19	520	247	28362	4.3e-07	4.9e-06	// AT3G48170 // AT3G24170 // AT5G36880 // AT1G11840 // AT4G29010 // AT5G27520 // AT4G05160 // AT3G58750 // AT1G65840 // AT3G06860 // AT1G09340 // AT1G06310 // AT3G61070 // AT1G20620 // AT3G06810 // AT1G70580 // AT2G26230 // AT3G56490 // AT1G68010
GO:0042579	C	microbody	19	520	247	28362	4.3e-07	4.9e-06	// AT3G48170 // AT3G24170 // AT5G36880 // AT1G11840 // AT4G29010 // AT5G27520 // AT4G05160 // AT3G58750 // AT1G65840 // AT3G06860 // AT1G09340 // AT1G06310 // AT3G61070 // AT1G20620 // AT3G06810 // AT1G70580 // AT2G26230 // AT3G56490 // AT1G68010
GO:0005840	C	ribosome	28	520	499	28362	4.4e-07	4.9e-06	// AT1G79850 // AT1G35680 // AT2G43030 // AT3G54210 // AT5G54600 // AT1G74970 // AT1G77750 // AT2G38140 // AT5G47190 // AT2G28000 // AT1G20620 // AT2G24090 // AT1G48350 // AT3G63490 // AT5G40950 // AT3G27830 // AT5G65220 // AT5G30510 // AT5G51610 // AT2G33800 // AT1G05190 // AT1G29070 // AT5G38410 // AT1G09340 // AT3G02230 // AT3G13470 // AT1G11860 // AT5G24490
GO:0005759	C	mitochondrial matrix	13	520	116	28362	6.3e-07	7e-06	// AT3G19170 // AT5G04140 // AT5G20720 // AT3G45300 // AT3G10920 // AT2G33800 // AT1G77750 // AT5G62530 // AT1G21400 // AT1G79440 // AT1G10500 // AT4G29060 // AT5G46180
GO:0032991	C	macromolecular complex	83	520	2658	28362	1.8e-06	1.9e-05	// AT3G50670 // AT5G58260 // AT1G79850 // AT4G14690 // AT1G35680 // AT4G02770 // AT3G06650 // AT5G65460 // AT2G28000 // AT1G06680 // AT3G61470 // AT2G43030 // AT2G21590 // AT1G77750 // AT3G54210 // AT3G50820 // AT5G54600 // AT4G26080 // AT1G74970 // AT1G36070 // AT2G05100 // AT2G45770 // AT3G63460 // AT5G03940 // AT5G66680 // AT5G65220 // AT3G54890 // AT2G40360 // AT4G36080 // AT1G23230 // AT4G03…
GO:0005773	C	vacuole	51	520	1359	28362	2e-06	2.1e-05	// AT2G22420 // AT3G62360 // AT4G16190 // AT1G11840 // AT5G14020 // AT4G13940 // AT3G22200 // AT1G79690 // AT2G47470 // AT4G30920 // AT3G02230 // AT5G54870 // AT1G04410 // AT5G66680 // AT1G77510 // AT5G51570 // AT1G73030 // AT3G55440 // AT4G37550 // AT1G20620 // AT5G05170 // AT5G11720 // AT2G32810 // AT1G09960 // AT3G45780 // AT5G61790 // AT4G21150 // AT3G11780 // AT1G16780 // AT4G30810 // AT4G24…
GO:0031090	C	organelle membrane	61	520	1760	28362	2.3e-06	2.4e-05	// AT3G62360 // AT3G56140 // AT1G73030 // AT4G13940 // AT1G31800 // AT3G22200 // AT3G51820 // AT2G47470 // AT5G51970 // AT3G02230 // AT4G02580 // AT3G56940 // AT1G04410 // AT5G66680 // AT1G77510 // AT1G03160 // AT5G13720 // AT5G61670 // AT3G55440 // AT5G49740 // AT2G38280 // AT3G16640 // AT4G26180 // AT2G32810 // AT4G00630 // AT5G13630 // AT4G30950 // AT5G61790 // AT4G21150 // AT5G17230 // AT5G27…
GO:0098807	C	chloroplast thylakoid membrane protein complex	7	520	34	28362	7.8e-06	8e-05	// AT3G50820 // AT3G55330 // AT1G44575 // AT1G06680 // AT5G23120 // AT4G10340 // AT2G05100
GO:0030312	C	external encapsulating structure	30	520	706	28362	3.3e-05	0.00033	// AT1G72610 // AT3G62360 // AT3G12780 // AT4G29010 // AT3G55440 // AT2G47470 // AT3G02230 // AT3G20210 // AT3G58610 // AT1G02500 // AT5G66680 // AT2G28470 // AT5G08380 // AT2G39730 // AT3G06860 // AT3G48530 // AT1G20620 // AT5G11720 // AT3G07770 // AT5G61790 // AT4G21150 // AT3G22330 // AT5G38410 // AT2G27500 // AT3G12580 // AT5G34850 // AT2G32810 // AT1G21680 // AT2G01970 // AT2G02990
GO:0005618	C	cell wall	30	520	706	28362	3.3e-05	0.00033	// AT1G72610 // AT3G62360 // AT3G12780 // AT4G29010 // AT3G55440 // AT2G47470 // AT3G02230 // AT3G20210 // AT3G58610 // AT1G02500 // AT5G66680 // AT2G28470 // AT5G08380 // AT2G39730 // AT3G06860 // AT3G48530 // AT1G20620 // AT5G11720 // AT3G07770 // AT5G61790 // AT4G21150 // AT3G22330 // AT5G38410 // AT2G27500 // AT3G12580 // AT5G34850 // AT2G32810 // AT1G21680 // AT2G01970 // AT2G02990
GO:1990904	C	ribonucleoprotein complex	33	520	852	28362	7.7e-05	0.00073	// AT3G50670 // AT1G79850 // AT1G35680 // AT2G43030 // AT3G54210 // AT5G54600 // AT1G74970 // AT2G45770 // AT5G46250 // AT1G09340 // AT1G77750 // AT2G38140 // AT5G47190 // AT2G28000 // AT1G20620 // AT2G24090 // AT1G48350 // AT3G63490 // AT5G40950 // AT2G40360 // AT3G27830 // AT5G65220 // AT5G30510 // AT5G51610 // AT2G33800 // AT1G05190 // AT1G29070 // AT5G38410 // AT5G03940 // AT3G02230 // AT3G13…
GO:0030529	C	intracellular ribonucleoprotein complex	33	520	852	28362	7.7e-05	0.00073	// AT3G50670 // AT1G79850 // AT1G35680 // AT2G43030 // AT3G54210 // AT5G54600 // AT1G74970 // AT2G45770 // AT5G46250 // AT1G09340 // AT1G77750 // AT2G38140 // AT5G47190 // AT2G28000 // AT1G20620 // AT2G24090 // AT1G48350 // AT3G63490 // AT5G40950 // AT2G40360 // AT3G27830 // AT5G65220 // AT5G30510 // AT5G51610 // AT2G33800 // AT1G05190 // AT1G29070 // AT5G38410 // AT5G03940 // AT3G02230 // AT3G13…
